# Supplementary material for: DNA Barcoding the Native Flowering Plants and Conifers of Wales
Source: PLoS One. 2012 Jun 6;7(6):e37945. doi: 10.1371/journal.pone.0037945 (PMC3368937; doi:10.1371/journal.pone.0037945)
Supplement: Dataset S1 — Specimen information with BOLD and GenBank accessions. (XLSX) [file pone.0037945.s004.xlsx]

## Sheet: sample_details
Order	Family	Species	ID	BOLD ID	rbcL GenBank Accession	matK GenBank Accession
Alismatales	Alismataceae	Alisma lanceolatum	NMW021	POWNA021-10	JN890789
Alismatales	Alismataceae	Alisma lanceolatum	NMW2000	POWNA1221-12	JN890989
Alismatales	Alismataceae	Alisma lanceolatum	NMW2001	POWNA1220-12	JN890988
Alismatales	Alismataceae	Alisma plantago	NMW022	POWNA022-10	JN890787
Alismatales	Alismataceae	Alisma plantago	NMW2002	POWNA1219-12	JN890987	JN894190
Alismatales	Alismataceae	Alisma plantago	NMW2003	POWNA1218-12	JN890986	JN894189
Alismatales	Alismataceae	Alisma plantago	NMW5206	POWNB228-10	JN892482	JN895274
Alismatales	Alismataceae	Baldellia ranunculoides	NMW081	POWNA066-10	JN893068	JN895699
Alismatales	Alismataceae	Luronium natans	NMW2006	POWNA1223-12	JN890991	JN894192
Alismatales	Alismataceae	Luronium natans	NMW2007	POWNA1222-12	JN890990	JN894191
Alismatales	Alismataceae	Luronium natans	NMW515	POWNA440-10	JN892505
Alismatales	Alismataceae	Sagittaria sagittifolia	NMW743	POWNA631-10	JN890853	JN894086
Alismatales	Araceae	Arum italicum	NMW5363	POWNA960-12	JN892226	JN895091
Alismatales	Araceae	Arum italicum	NMW6033	POWNA1566-12	JN891493	JN895454
Alismatales	Araceae	Arum italicum	NMW6043	POWNA1693-12	JN891717	JN894072
Alismatales	Araceae	Arum italicum	NMW6044	POWNA1699-12	JN891723	JN894732
Alismatales	Araceae	Arum maculatum	NBGW6008	POWNB207-10	JN893086	JN895373
Alismatales	Araceae	Arum maculatum	NMW065	POWNA837-10		JN894754
Alismatales	Araceae	Arum maculatum	NMW2077	POWNA1079-12	JN890768	JN894020
Alismatales	Araceae	Arum maculatum	NMW5160	POWNB048-10	JN892245	JN895101
Alismatales	Araceae	Lemna gibba	NMW482	POWNA413-10	JN891584
Alismatales	Araceae	Lemna minor	NMW2085	POWNA2521-12	JN892885
Alismatales	Araceae	Lemna minor	NMW2086	POWNA2520-12	JN892884
Alismatales	Araceae	Lemna minor	NMW483	POWNA414-10	JN891585	JN894636
Alismatales	Araceae	Lemna trisulca	NMW2082	POWNA2518-12	JN892882
Alismatales	Araceae	Lemna trisulca	NMW2083	POWNA2517-12	JN892881	JN895559
Alismatales	Araceae	Lemna trisulca	NMW2084	POWNA2522-12	JN892886	JN895561
Alismatales	Araceae	Lemna trisulca	NMW481	POWNA415-10	JN891583	JN894635
Alismatales	Araceae	Lemna trisulca	NMW5205	POWNB068-10	JN892481	JN895273
Alismatales	Araceae	Spirodela polyrhiza	NMW2087	POWNA2519-12	JN892883	JN895560
Alismatales	Araceae	Spirodela polyrhiza	NMW2088	POWNA2524-12	JN892888
Alismatales	Araceae	Spirodela polyrhiza	NMW484	POWNA726-10	JN891580
Alismatales	Araceae	Spirodela polyrhiza	NMW5365	POWNA2069-12	JN892224
Alismatales	Araceae	Spirodela polyrhiza	NMW6035	POWNA1565-12	JN891492	JN894561
Alismatales	Araceae	Wolffia arrhiza	NMW2089	POWNA2523-12	JN892887
Alismatales	Araceae	Wolffia arrhiza	NMW5217	POWNB143-10	JN892246
Alismatales	Butomaceae	Butomus umbellatus	NMW107	POWNA088-10	JN890979
Alismatales	Butomaceae	Butomus umbellatus	NMW2010	POWNA1410-12	JN891257	JN894389
Alismatales	Hydrocharitaceae	Hydrocharis morsus	NMW2013	POWNA1411-12	JN891258	JN894390
Alismatales	Hydrocharitaceae	Hydrocharis morsus	NMW435	POWNA364-10	JN892728	JN895450
Alismatales	Juncaginaceae	Triglochin maritimum	NMW2016	POWNA1290-12		JN894391
Alismatales	Juncaginaceae	Triglochin maritimum	NMW5195	POWNB083-10	JN892489
Alismatales	Juncaginaceae	Triglochin palustris	NMW2017	POWNA1413-12	JN891487
Alismatales	Juncaginaceae	Triglochin palustris	NMW2018	POWNA1402-12	JN891427	JN894384
Alismatales	Juncaginaceae	Triglochin palustris	NMW6354	POWNA1007-12	JN890676
Alismatales	Juncaginaceae	Triglochin palustris	NMW988	POWNA773-10	JN892771
Alismatales	Potamogetonaceae	Groenlandia densa	NMW2020	POWNA1612-12	JN891567	JN894619
Alismatales	Potamogetonaceae	Groenlandia densa	NMW2021	POWNA1611-12	JN891566
Alismatales	Potamogetonaceae	Groenlandia densa	NMW5271	POWNB123-10	JN893692	JN896144
Alismatales	Potamogetonaceae	Potamogeton alpinus	NMW2022	POWNA1614-12	JN891569	JN894621
Alismatales	Potamogetonaceae	Potamogeton alpinus	NMW2023	POWNA1613-12	JN891568	JN894620
Alismatales	Potamogetonaceae	Potamogeton berchtoldii	NMW2025	POWNA1608-12	JN891563	JN894617
Alismatales	Potamogetonaceae	Potamogeton berchtoldii	NMW2026	POWNA1610-12	JN891565	JN894618
Alismatales	Potamogetonaceae	Potamogeton berchtoldii	NMW653	POWNA553-10	JN891373
Alismatales	Potamogetonaceae	Potamogeton coloratus	NMW2027	POWNA1609-12	JN891564	JN895690
Alismatales	Potamogetonaceae	Potamogeton coloratus	NMW2028	POWNA1800-12		JN895085
Alismatales	Potamogetonaceae	Potamogeton coloratus	NMW655	POWNA873-10	JN891374
Alismatales	Potamogetonaceae	Potamogeton compressus	NMW2029	POWNA1615-12	JN891574	JN894626
Alismatales	Potamogetonaceae	Potamogeton compressus	NMW2030	POWNA1749-12	JN891789	JN894782
Alismatales	Potamogetonaceae	Potamogeton compressus	NMW656	POWNA554-10	JN891376	JN895087
Alismatales	Potamogetonaceae	Potamogeton crispus	NMW2031	POWNA1750-12	JN891790
Alismatales	Potamogetonaceae	Potamogeton crispus	NMW2032	POWNA1747-12	JN891787
Alismatales	Potamogetonaceae	Potamogeton crispus	NMW2033	POWNA1748-12	JN891788	JN894781
Alismatales	Potamogetonaceae	Potamogeton filiformis	NMW2035	POWNA1753-12	JN891793
Alismatales	Potamogetonaceae	Potamogeton filiformis	NMW2036	POWNA1751-12	JN891791	JN894783
Alismatales	Potamogetonaceae	Potamogeton filiformis	NMW5110	POWNB043-10	JN891033	JN894222
Alismatales	Potamogetonaceae	Potamogeton friesii	NMW2037	POWNA1752-12	JN891792	JN894784
Alismatales	Potamogetonaceae	Potamogeton friesii	NMW660	POWNA555-10	JN891637
Alismatales	Potamogetonaceae	Potamogeton gramineus	NMW2039	POWNA1754-12	JN891795
Alismatales	Potamogetonaceae	Potamogeton gramineus	NMW2040	POWNA2915-12	JN893420
Alismatales	Potamogetonaceae	Potamogeton gramineus	NMW2041	POWNA2914-12	JN893419
Alismatales	Potamogetonaceae	Potamogeton gramineus	NMW5109	POWNB044-10	JN890803
Alismatales	Potamogetonaceae	Potamogeton natans	NMW2045	POWNA2913-12	JN893417	JN895957
Alismatales	Potamogetonaceae	Potamogeton natans	NMW2046	POWNA2912-12	JN893416	JN895956
Alismatales	Potamogetonaceae	Potamogeton natans	NMW663	POWNA556-10	JN891639	JN894670
Alismatales	Potamogetonaceae	Potamogeton obtusifolius	NMW2047	POWNA2911-12	JN893415	JN895955
Alismatales	Potamogetonaceae	Potamogeton obtusifolius	NMW665	POWNA557-10	JN891634	JN894667
Alismatales	Potamogetonaceae	Potamogeton pectinatus	NMW2049	POWNA1281-12	JN893424	JN894268
Alismatales	Potamogetonaceae	Potamogeton pectinatus	NMW666	POWNA558-10	JN891635	JN894668
Alismatales	Potamogetonaceae	Potamogeton perfoliatus	NMW2052	POWNA3045-12	JN893623
Alismatales	Potamogetonaceae	Potamogeton perfoliatus	NMW659	POWNA559-10	JN891364	JN895042
Alismatales	Potamogetonaceae	Potamogeton polygonifolius	NMW2055	POWNA3044-12	JN893621	JN896105
Alismatales	Potamogetonaceae	Potamogeton polygonifolius	NMW5060	POWNB021-10	JN891052	JN894239
Alismatales	Potamogetonaceae	Potamogeton polygonifolius	NMW6243	POWNA2301-12	JN892166	JN895368
Alismatales	Potamogetonaceae	Potamogeton praelongus	NMW2056	POWNA2235-12	JN893622
Alismatales	Potamogetonaceae	Potamogeton praelongus	NMW667	POWNA560-10	JN891636
Alismatales	Potamogetonaceae	Potamogeton pusillus	NMW2059	POWNA3047-12	JN893628	JN896110
Alismatales	Potamogetonaceae	Potamogeton pusillus	NMW5272	POWNB114-10	JN893695	JN896146
Alismatales	Potamogetonaceae	Potamogeton pusillus	NMW664	POWNA561-10	JN891633	JN894666
Alismatales	Potamogetonaceae	Potamogeton trichoides	NMW2060	POWNA928-12	JN890546	JN893849
Alismatales	Potamogetonaceae	Potamogeton trichoides	NMW2061	POWNA927-12	JN890545
Alismatales	Potamogetonaceae	Potamogeton trichoides	NMW2062	POWNA929-12	JN890548	JN893850
Alismatales	Potamogetonaceae	Zannichellia palustris	NMW2066	POWNA932-12	JN890551	JN893853
Alismatales	Potamogetonaceae	Zannichellia palustris	NMW2067	POWNA931-12	JN890550	JN893852
Alismatales	Potamogetonaceae	Zannichellia palustris	NMW910	POWNA833-10	JN891167	JN894330
Alismatales	Ruppiaceae	Ruppia maritima	NMW2064	POWNA930-12	JN890549	JN893851
Alismatales	Ruppiaceae	Ruppia maritima	NMW868	POWNA624-10	JN892148	JN895029
Alismatales	Zosteraceae	Zostera marina	NMW2068	POWNA933-12	JN890552
Alismatales	Zosteraceae	Zostera noltei	NMW2071	POWNA1082-12	JN890770
Alismatales	Zosteraceae	Zostera noltei	NMW2072	POWNA1080-12		JN894021
Alismatales	Zosteraceae	Zostera noltei	NMW2073	POWNA1081-12	JN890769	JN894022
Apiales	Apiaceae	Aegopodium podagraria	NMW007	POWNA007-10	JN891275	JN894400
Apiales	Apiaceae	Aegopodium podagraria	NMW4047	POWNA2940-12	JN893470	JN895992
Apiales	Apiaceae	Aegopodium podagraria	NMW4048	POWNA2946-12	JN893476	JN895997
Apiales	Apiaceae	Aethusa cynapium	NMW008	POWNA008-10	JN891276	JN894401
Apiales	Apiaceae	Aethusa cynapium	NMW4049	POWNA2945-12	JN891604	JN895996
Apiales	Apiaceae	Aethusa cynapium	NMW4050	POWNA3086-12	JN893699	JN896150
Apiales	Apiaceae	Angelica sylvestris	NMW4051	POWNA3087-12	JN893700	JN896151
Apiales	Apiaceae	Angelica sylvestris	NMW4052	POWNA3084-12	JN893697	JN896148
Apiales	Apiaceae	Anthriscus caucalis	NMW047	POWNA041-10	JN892202	JN895073
Apiales	Apiaceae	Anthriscus caucalis	NMW4054	POWNA3090-12	JN893703	JN896154
Apiales	Apiaceae	Anthriscus sylvestris	NBGW5029	POWNA042-10	JN891074	JN894255
Apiales	Apiaceae	Anthriscus sylvestris	NMW4056	POWNA3088-12	JN893701	JN896152
Apiales	Apiaceae	Anthriscus sylvestris	NMW4057	POWNA3089-12	JN893702	JN896153
Apiales	Apiaceae	Apium graveolens	NMW051	POWNA046-10	JN892407	JN895217
Apiales	Apiaceae	Apium graveolens	NMW4058	POWNA3092-12	JN893705	JN896156
Apiales	Apiaceae	Apium inundatum	NMW4060	POWNA2589-12	JN892974
Apiales	Apiaceae	Apium inundatum	NMW4062	POWNA2588-12	JN892973	JN895622
Apiales	Apiaceae	Apium nodiflorum	NMW053	POWNA047-10	JN892406	JN895216
Apiales	Apiaceae	Apium nodiflorum	NMW4063	POWNA2587-12	JN892972
Apiales	Apiaceae	Apium nodiflorum	NMW4064	POWNA2593-12	JN892978	JN895626
Apiales	Apiaceae	Apium nodiflorum	NMW6212	POWNA3131-12	JN893767	JN896204
Apiales	Apiaceae	Berula erecta	NMW084	POWNA070-10	JN893071	JN895702
Apiales	Apiaceae	Berula erecta	NMW4065	POWNA2592-12	JN892977	JN895625
Apiales	Apiaceae	Berula erecta	NMW4066	POWNA2591-12	JN892976	JN895624
Apiales	Apiaceae	Bupleurum tenuissimum	NMW4067	POWNA2590-12	JN892975	JN895623
Apiales	Apiaceae	Bupleurum tenuissimum	NMW4069	POWNA2586-12	JN892970	JN895620
Apiales	Apiaceae	Carum verticillatum	NBGW5019	POWNA150-10	JN891884	JN894449
Apiales	Apiaceae	Carum verticillatum	NMW4070	POWNA2765-12	JN893227	JN895811
Apiales	Apiaceae	Carum verticillatum	NMW4071	POWNA2766-12	JN893496	JN895812
Apiales	Apiaceae	Chaerophyllum temulum	NMW202	POWNA167-10	JN892460	JN895256
Apiales	Apiaceae	Chaerophyllum temulum	NMW4072	POWNA2767-12	JN893229	JN895813
Apiales	Apiaceae	Chaerophyllum temulum	NMW4073	POWNA2768-12	JN893230
Apiales	Apiaceae	Chaerophyllum temulum	NMW6391	POWNA1357-12	JN891193	JN894352
Apiales	Apiaceae	Cicuta virosa	NMW218	POWNA182-10	JN892686
Apiales	Apiaceae	Cicuta virosa	NMW4074	POWNA2769-12	JN893231	JN895814
Apiales	Apiaceae	Cicuta virosa	NMW4075	POWNA2770-12	JN893232
Apiales	Apiaceae	Conium maculatum	NMW236	POWNA193-10	JN893157	JN895763
Apiales	Apiaceae	Conium maculatum	NMW4076	POWNA2771-12	JN893233	JN895815
Apiales	Apiaceae	Conium maculatum	NMW4077	POWNA2772-12	JN893511	JN895816
Apiales	Apiaceae	Conopodium majus	NBGW6010	POWNB205-10	JN890876	JN895514
Apiales	Apiaceae	Conopodium majus	NBGW6018	POWNB145-10		JN895522
Apiales	Apiaceae	Conopodium majus	NMW4078	POWNA2762-12	JN893224
Apiales	Apiaceae	Conopodium majus	NMW4079	POWNA2763-12	JN893225	JN895810
Apiales	Apiaceae	Conopodium majus	NMW4080	POWNA1273-12	JN891083	JN894264
Apiales	Apiaceae	Conopodium majus	NMW5010	POWNB090-10	JN893624
Apiales	Apiaceae	Crithmum maritimum	NMW247	POWNA205-10	JN891588	JN894640
Apiales	Apiaceae	Crithmum maritimum	NMW4082	POWNA1275-12	JN891085
Apiales	Apiaceae	Daucus carota	NMW261	POWNA217-10	JN892036	JN894953
Apiales	Apiaceae	Daucus carota	NMW4083	POWNA1274-12	JN891084
Apiales	Apiaceae	Daucus carota	NMW4084	POWNA1276-12	JN891086	JN894265
Apiales	Apiaceae	Daucus carota	NMW6363	POWNA1489-12	JN891381	JN894485
Apiales	Apiaceae	Eryngium campestre	NMW316	POWNA256-10	JN892017
Apiales	Apiaceae	Eryngium campestre	NMW4086	POWNA1278-12	JN891088	JN894266
Apiales	Apiaceae	Eryngium maritimum	NMW317	POWNA257-10	JN892018
Apiales	Apiaceae	Eryngium maritimum	NMW4087	POWNA1277-12	JN891087
Apiales	Apiaceae	Eryngium maritimum	NMW4088	POWNA1272-12	JN891082	JN894263
Apiales	Apiaceae	Eryngium maritimum	NMW6413	POWNA2776-12	JN893255	JN895836
Apiales	Apiaceae	Foeniculum vulgare	NMW358	POWNA296-10	JN891041	JN894229
Apiales	Apiaceae	Foeniculum vulgare	NMW4089	POWNA1271-12	JN891081	JN894262
Apiales	Apiaceae	Foeniculum vulgare	NMW4090	POWNA1482-12	JN891369	JN894477
Apiales	Apiaceae	Heracleum sphondylium	NBGW5033	POWNA353-10	JN893491	JN894076
Apiales	Apiaceae	Heracleum sphondylium	NMW4091	POWNA2421-12	JN892744	JN894478
Apiales	Apiaceae	Heracleum sphondylium	NMW4092	POWNA1480-12	JN891367	JN894476
Apiales	Apiaceae	Meum athamanticum	NMW4096	POWNA2021-12	JN890689	JN894474
Apiales	Apiaceae	Oenanthe aquatica	NMW4097	POWNA1478-12	JN891365
Apiales	Apiaceae	Oenanthe aquatica	NMW4098	POWNA1484-12	JN891375	JN894481
Apiales	Apiaceae	Oenanthe aquatica	NMW576	POWNA495-10	JN890585	JN893874
Apiales	Apiaceae	Oenanthe crocata	NBGW5030	POWNA496-10	JN892368	JN895186
Apiales	Apiaceae	Oenanthe crocata	NMW4099	POWNA2065-12	JN892220	JN894482
Apiales	Apiaceae	Oenanthe crocata	NMW4100	POWNA2093-12	JN892276	JN895121
Apiales	Apiaceae	Oenanthe fistulosa	NMW4102	POWNA2094-12	JN892277	JN895122
Apiales	Apiaceae	Oenanthe fistulosa	NMW577	POWNA497-10	JN890586	JN893875
Apiales	Apiaceae	Oenanthe lachenalii	NMW4103	POWNA2095-12	JN892278	JN895123
Apiales	Apiaceae	Oenanthe lachenalii	NMW4104	POWNA2096-12	JN892279	JN895124
Apiales	Apiaceae	Oenanthe lachenalii	NMW578	POWNA498-10	JN890581
Apiales	Apiaceae	Oenanthe lachenalii	NMW6471	POWNA2427-12	JN892758	JN895469
Apiales	Apiaceae	Oenanthe pimpinelloides	NMW4105	POWNA2097-12	JN892280	JN895125
Apiales	Apiaceae	Oenanthe pimpinelloides	NMW579	POWNA499-10	JN890582
Apiales	Apiaceae	Oenanthe pimpinelloides	NMW6192	POWNA1994-12	JN892132	JN895019
Apiales	Apiaceae	Pastinaca sativa	NMW4107	POWNA2098-12	JN892281	JN895126
Apiales	Apiaceae	Pastinaca sativa	NMW4108	POWNA2091-12	JN892273	JN895118
Apiales	Apiaceae	Pastinaca sativa	NMW610	POWNA518-10	JN893745
Apiales	Apiaceae	Pastinaca sativa	NMW6361	POWNA1490-12	JN891383	JN894486
Apiales	Apiaceae	Petroselinum crispum	NMW4109	POWNA2092-12	JN892274	JN895119
Apiales	Apiaceae	Petroselinum crispum	NMW4110	POWNA1945-12	JN892077
Apiales	Apiaceae	Petroselinum crispum	NMW620	POWNA527-10	JN890658	JN893933
Apiales	Apiaceae	Petroselinum segetum	NMW4111	POWNA1944-12	JN892076
Apiales	Apiaceae	Petroselinum segetum	NMW4112	POWNA1943-12		JN894984
Apiales	Apiaceae	Petroselinum segetum	NMW621	POWNA528-10	JN890659
Apiales	Apiaceae	Peucedanum ostruthium	NMW4113	POWNA1942-12	JN892075
Apiales	Apiaceae	Peucedanum ostruthium	NMW4115	POWNA1948-12	JN892079
Apiales	Apiaceae	Peucedanum ostruthium	NMW623	POWNA529-10	JN890749
Apiales	Apiaceae	Pimpinella saxifraga	NMW4116	POWNA1947-12		JN894986
Apiales	Apiaceae	Pimpinella saxifraga	NMW4117	POWNA1946-12	JN892078	JN894985
Apiales	Apiaceae	Pimpinella saxifraga	NMW629	POWNA538-10	JN891330
Apiales	Apiaceae	Sanicula europaea	NMW4118	POWNA1941-12	JN892074	JN894982
Apiales	Apiaceae	Sanicula europaea	NMW4119	POWNA1940-12	JN892073
Apiales	Apiaceae	Sanicula europaea	NMW6229	POWNA2637-12	JN891682	JN895680
Apiales	Apiaceae	Sanicula europaea	NMW766	POWNA653-10	JN893724	JN896171
Apiales	Apiaceae	Scandix pecten	NMW859	POWNA660-10	JN892790
Apiales	Apiaceae	Silaum silaus	NMW4122	POWNA2398-12	JN892713	JN895440
Apiales	Apiaceae	Silaum silaus	NMW4123	POWNA3149-12	JN893790	JN896221
Apiales	Apiaceae	Silaum silaus	NMW833	POWNA678-10	JN891403	JN894498
Apiales	Apiaceae	Sison amomum	NMW4124	POWNA2401-12	JN892716	JN895442
Apiales	Apiaceae	Sison amomum	NMW4125	POWNA2402-12	JN890547	JN895443
Apiales	Apiaceae	Sison amomum	NMW717	POWNA689-10	JN892989	JN895633
Apiales	Apiaceae	Smyrnium olusatrum	NMW4127	POWNA2400-12	JN892715
Apiales	Apiaceae	Smyrnium olusatrum	NMW6006	POWNA1809-12	JN891883
Apiales	Apiaceae	Smyrnium olusatrum	NMW719	POWNA691-10		JN895635
Apiales	Apiaceae	Torilis arvensis	NMW4128	POWNA2403-12	JN892718	JN895444
Apiales	Apiaceae	Torilis arvensis	NMW4129	POWNA2404-12	JN892719	JN895445
Apiales	Apiaceae	Torilis arvensis	NMW971	POWNA755-10	JN890678	JN893950
Apiales	Apiaceae	Torilis japonica	NMW4130	POWNA2254-12	JN892515	JN895300
Apiales	Apiaceae	Torilis japonica	NMW4131	POWNA2253-12	JN892514	JN895299
Apiales	Apiaceae	Torilis japonica	NMW972	POWNA756-10	JN890679	JN893951
Apiales	Apiaceae	Torilis nodosa	NMW4132	POWNA2256-12	JN892517	JN895302
Apiales	Apiaceae	Torilis nodosa	NMW4133	POWNA2255-12	JN892516	JN895301
Apiales	Apiaceae	Torilis nodosa	NMW973	POWNA757-10	JN891349	JN893952
Apiales	Araliaceae	Hedera helix	NMW4134	POWNA2250-12	JN892511	JN895296
Apiales	Araliaceae	Hedera helix	NMW4135	POWNA2249-12	JN892510	JN895295
Apiales	Araliaceae	Hedera helix	NMW883	POWNA346-10	JN893032	JN895670
Apiales	Araliaceae	Hydrocotyle vulgaris	NMW4093	POWNA1481-12	JN891368
Apiales	Araliaceae	Hydrocotyle vulgaris	NMW4094	POWNA1479-12	JN891366	JN894475
Apiales	Araliaceae	Hydrocotyle vulgaris	NMW436	POWNA365-10	JN892731	JN895453
Aquifoliales	Aquifoliaceae	Ilex aquifolium	NBGW3032	POWNA373-10	JN893708	JN896160
Aquifoliales	Aquifoliaceae	Ilex aquifolium	NMW4136	POWNA2252-12	JN890731	JN895298
Aquifoliales	Aquifoliaceae	Ilex aquifolium	NMW4137	POWNA2251-12	JN892512	JN895297
Asparagales	Amaryllidaceae	Allium ampeloprasum	NMW5005	POWNB085-10	JN890596	JN893883
Asparagales	Amaryllidaceae	Allium oleraceum	NMW3789	POWNA1788-12	JN893124
Asparagales	Amaryllidaceae	Allium oleraceum	NMW3790	POWNA2890-12	JN893388	JN895937
Asparagales	Amaryllidaceae	Allium schoenoprasum	NMW026	POWNA024-10	JN890785
Asparagales	Amaryllidaceae	Allium ursinum	NMW027	POWNA025-10	JN890786	JN894034
Asparagales	Amaryllidaceae	Allium ursinum	NMW3793	POWNA2891-12	JN893389
Asparagales	Amaryllidaceae	Allium ursinum	NMW6164	POWNA1192-12	JN890947	JN894158
Asparagales	Amaryllidaceae	Allium ursinum	NMW6215	POWNA3136-12	JN893772	JN896208
Asparagales	Amaryllidaceae	Allium vineale	NMW3797	POWNA2889-12	JN893387	JN895936
Asparagales	Amaryllidaceae	Narcissus pseudonarcissus	NMW567	POWNA491-10	JN890813
Asparagales	Asparagaceae	Asparagus officinalis	NMW067	POWNA057-10	JN891750	JN894752
Asparagales	Asparagaceae	Asparagus officinalis	NMW3798	POWNA2896-12	JN893394	JN895938
Asparagales	Asparagaceae	Asparagus officinalis	NMW3799	POWNA2897-12	JN893395	JN895939
Asparagales	Asparagaceae	Asparagus prostratus	NMW068	POWNA058-10	JN891745	JN894748
Asparagales	Asparagaceae	Asparagus prostratus	NMW3801	POWNA1877-12	JN891971
Asparagales	Asparagaceae	Convallaria majalis	NMW3804	POWNA1879-12	JN891973	JN894910
Asparagales	Asparagaceae	Convallaria majalis	NMW3806	POWNA1880-12	JN891975	JN894911
Asparagales	Asparagaceae	Convallaria majalis	NMW5003	POWNB091-10	JN890598	JN893885
Asparagales	Asparagaceae	Convallaria majalis	NMW6332	POWNA2955-12	JN893530	JN896035
Asparagales	Asparagaceae	Hyacinthoides nonscripta	NBGW6003	POWNB201-10	JN892600
Asparagales	Asparagaceae	Hyacinthoides nonscripta	NBGW6024	POWNB151-10	JN892558
Asparagales	Asparagaceae	Hyacinthoides nonscripta	NBGW7214	POWNA1163-12	JN890904
Asparagales	Asparagaceae	Hyacinthoides nonscripta	NMW6224	POWNA2298-12	JN893055
Asparagales	Asparagaceae	Hyacinthoides nonscripta	NMW6225	POWNA2297-12	JN893054
Asparagales	Asparagaceae	Hyacinthoides nonscripta	NMW6254	POWNA1918-12	JN892824
Asparagales	Asparagaceae	Polygonatum multiflorum	NMW3822	POWNA2176-12	JN891819
Asparagales	Asparagaceae	Polygonatum multiflorum	NMW3824	POWNA2181-12	JN891841	JN895209
Asparagales	Asparagaceae	Polygonatum multiflorum	NMW6034	POWNA1564-12	JN891491	JN894560
Asparagales	Asparagaceae	Polygonatum odoratum	NMW5312	POWNB112-10	JN890573	JN893866
Asparagales	Asparagaceae	Polygonatum odoratum	NMW6328	POWNA2785-12	JN893756	JN896196
Asparagales	Asparagaceae	Ruscus aculeatus	NMW3829	POWNA2186-12	JN892402
Asparagales	Asparagaceae	Ruscus aculeatus	NMW866	POWNA625-10	JN892146	JN895027
Asparagales	Asparagaceae	Scilla autumnalis	NMW3831	POWNA2040-12	JN892189
Asparagales	Asparagaceae	Scilla autumnalis	NMW5247	POWNB105-10	JN893435
Asparagales	Asparagaceae	Scilla verna	NBGW6042	POWNB163-10	JN893558
Asparagales	Asparagaceae	Scilla verna	NMW5114	POWNB045-10	JN891029
Asparagales	Iridaceae	Iris foetidissima	NMW421	POWNA376-10	JN892524	JN895312
Asparagales	Iridaceae	Iris pseudacorus	NBGW4036	POWNA377-10	JN890996	JN894195
Asparagales	Iridaceae	Iris pseudacorus	NMW3784	POWNA2686-12	JN893114
Asparagales	Iridaceae	Iris pseudacorus	NMW3785	POWNA2685-12	JN893113	JN895735
Asparagales	Orchidaceae	Anacamptis pyramidalis	NMW6396	POWNA1353-12	JN891189	JN894348
Asparagales	Orchidaceae	Anacamptis pyramidalis	NMW6404	POWNA2603-12	JN892999	JN895643
Asparagales	Orchidaceae	Coeloglossum viride	NMW5105	POWNB035-10	JN890805	JN894050
Asparagales	Orchidaceae	Dactylorhiza fuchsii	NBGW2029	POWNA209-10	JN893314	JN895597
Asparagales	Orchidaceae	Dactylorhiza fuchsii	NBGW6095	POWNB172-10	JN890983	JN894187
Asparagales	Orchidaceae	Dactylorhiza fuchsii	NMW3847	POWNA1225-12	JN890995
Asparagales	Orchidaceae	Dactylorhiza incarnata	NBGW6064	POWNB221-10	JN890700	JN893964
Asparagales	Orchidaceae	Dactylorhiza incarnata	NMW253	POWNA210-10	JN891813	JN894796
Asparagales	Orchidaceae	Dactylorhiza incarnata	NMW6350	POWNA1003-12	JN890672	JN893945
Asparagales	Orchidaceae	Dactylorhiza maculata	NBGW2027	POWNA211-10	JN893308	JN895877
Asparagales	Orchidaceae	Dactylorhiza maculata	NMW6343	POWNA1152-12	JN890892	JN894118
Asparagales	Orchidaceae	Dactylorhiza maculata	NMW6344	POWNA1153-12	JN890893	JN894119
Asparagales	Orchidaceae	Dactylorhiza praetermissa	NMW254	POWNA212-10	JN891332	JN894795
Asparagales	Orchidaceae	Dactylorhiza praetermissa	NMW3854	POWNA1084-12	JN890773	JN894024
Asparagales	Orchidaceae	Dactylorhiza praetermissa	NMW6190	POWNA1992-12	JN892130	JN895018
Asparagales	Orchidaceae	Dactylorhiza purpurella	NBGW6050	POWNB169-10	JN893778	JN896212
Asparagales	Orchidaceae	Dactylorhiza purpurella	NMW255	POWNA213-10	JN891809
Asparagales	Orchidaceae	Dactylorhiza purpurella	NMW3856	POWNA1083-12	JN890771	JN894023
Asparagales	Orchidaceae	Dactylorhiza purpurella	NMW5041	POWNB004-10	JN891573	JN894625
Asparagales	Orchidaceae	Dactylorhiza traunsteinerioides	NMW256	POWNA853-10	JN891811
Asparagales	Orchidaceae	Dactylorhiza traunsteinerioides	NMW3858	POWNA1093-12	JN890784
Asparagales	Orchidaceae	Epipactis atrorubens	NMW5069	POWNB011-10	JN891058	JN894244
Asparagales	Orchidaceae	Epipactis helleborine	NMW5157	POWNB049-10	JN892049	JN894966
Asparagales	Orchidaceae	Epipactis helleborine	NMW6319	POWNA2623-12	JN893018	JN895658
Asparagales	Orchidaceae	Epipactis leptochila	NMW5159	POWNB050-10	JN892050	JN894967
Asparagales	Orchidaceae	Epipactis palustris	NBGW6044	POWNB165-10	JN893553	JN896054
Asparagales	Orchidaceae	Epipactis palustris	NMW5301	POWNB126-10	JN893642	JN896120
Asparagales	Orchidaceae	Epipactis phyllanthes	NMW300	POWNA856-10	JN892232
Asparagales	Orchidaceae	Epipactis phyllanthes	NMW3873	POWNA1414-12	JN891262	JN894394
Asparagales	Orchidaceae	Gymnadenia conopsea	NMW6347	POWNA1155-12	JN890895	JN894121
Asparagales	Orchidaceae	Gymnadenia conopsea	NMW6353	POWNA1000-12	JN890669	JN895406
Asparagales	Orchidaceae	Hammarbya paludosa	NMW3877	POWNA1415-12	JN891265	JN894395
Asparagales	Orchidaceae	Hammarbya paludosa	NMW408	POWNA862-10	JN892965	JN895616
Asparagales	Orchidaceae	Herminium monorchis	NMW3879	POWNA1417-12	JN891267
Asparagales	Orchidaceae	Liparis loeselii	NMW3882	POWNA2408-12	JN893837	JN896257
Asparagales	Orchidaceae	Liparis loeselii	NMW3883	POWNA2104-12	JN893838	JN896258
Asparagales	Orchidaceae	Liparis loeselii	NMW503	POWNA429-10	JN892710	JN895438
Asparagales	Orchidaceae	Neottia cordata	NMW5057	POWNB015-10	JN891315	JN894435
Asparagales	Orchidaceae	Neottia nidus	NMW3891	POWNA2585-12	JN893608
Asparagales	Orchidaceae	Neottia ovata	NBGW6030	POWNB156-10	JN893312	JN893925
Asparagales	Orchidaceae	Neottia ovata	NMW3887	POWNA2432-12	JN893841	JN896261
Asparagales	Orchidaceae	Neottia ovata	NMW3888	POWNA3195-12	JN893842
Asparagales	Orchidaceae	Ophrys apifera	NBGW6061	POWNB170-10	JN890698	JN893962
Asparagales	Orchidaceae	Ophrys insectifera	NMW6052	POWNA1846-12	JN891942	JN894887
Asparagales	Orchidaceae	Ophrys insectifera	NMW6053	POWNA1847-12	JN891943	JN894888
Asparagales	Orchidaceae	Orchis mascula	NBGW6023	POWNB150-10	JN892565	JN895683
Asparagales	Orchidaceae	Orchis mascula	NMW6331	POWNA2964-12	JN893527	JN896032
Asparagales	Orchidaceae	Platanthera chlorantha	NBGW2026	POWNA541-10	JN893307	JN895876
Asparagales	Orchidaceae	Platanthera chlorantha	NMW5042	POWNB101-10	JN891570	JN894622
Asparagales	Orchidaceae	Platanthera chlorantha	NMW6490	POWNA1505-12	JN891411
Asparagales	Orchidaceae	Pseudorchis albida	NMW3917	POWNA2229-12	JN892451
Asparagales	Orchidaceae	Spiranthes spiralis	NMW3921	POWNA1297-12	JN891782	JN894278
Asterales	Asteraceae	Achillea maritima	NMW596	POWNA869-10		JN893914
Asterales	Asteraceae	Achillea millefolium	NBGW2041	POWNA002-10	JN892238	JN894883
Asterales	Asteraceae	Achillea millefolium	NMW2090	POWNA2698-12	JN892857
Asterales	Asteraceae	Achillea millefolium	NMW2091	POWNA2699-12	JN892863	JN895743
Asterales	Asteraceae	Achillea millefolium	NMW6172	POWNA1036-12	JN890717	JN893979
Asterales	Asteraceae	Achillea ptarmica	NMW003	POWNA003-10	JN891887	JN894397
Asterales	Asteraceae	Achillea ptarmica	NMW2092	POWNA2919-12	JN893432	JN895744
Asterales	Asteraceae	Achillea ptarmica	NMW2093	POWNA2700-12	JN892871	JN895745
Asterales	Asteraceae	Antennaria dioica	NMW1002	POWNA037-10	JN891313	JN894433
Asterales	Asteraceae	Antennaria dioica	NMW2094	POWNA2701-12		JN895746
Asterales	Asteraceae	Antennaria dioica	NMW2095	POWNA2933-12	JN893464	JN895747
Asterales	Asteraceae	Anthemis arvensis	NMW2097	POWNA2947-12	JN893478	JN895748
Asterales	Asteraceae	Anthemis cotula	NMW2099	POWNA2702-12	JN893133	JN895749
Asterales	Asteraceae	Arctium lappa	NMW056	POWNA836-10	JN892410	JN895220
Asterales	Asteraceae	Arctium lappa	NMW2100	POWNA1096-12		JN894040
Asterales	Asteraceae	Arctium lappa	NMW2101	POWNA1956-12	JN892090	JN894992
Asterales	Asteraceae	Arctium minus	NMW057	POWNA050-10	JN892409	JN895219
Asterales	Asteraceae	Arctium minus	NMW2103	POWNA1950-12	JN891934	JN894039
Asterales	Asteraceae	Artemisia absinthium	NMW063	POWNA054-10	JN891748	JN894750
Asterales	Asteraceae	Artemisia absinthium	NMW2104	POWNA1958-12	JN892095
Asterales	Asteraceae	Artemisia absinthium	NMW2105	POWNA1101-12	JN890797	JN894044
Asterales	Asteraceae	Artemisia campestris	NMW2108	POWNA1104-12	JN890800	JN894047
Asterales	Asteraceae	Artemisia maritima	NMW838	POWNA881-10	JN892340
Asterales	Asteraceae	Artemisia vulgaris	NMW064	POWNA055-10	JN891751	JN894753
Asterales	Asteraceae	Artemisia vulgaris	NMW2109	POWNA1105-12	JN890801	JN894048
Asterales	Asteraceae	Artemisia vulgaris	NMW2110	POWNA999-12	JN892237
Asterales	Asteraceae	Aster linosyris	NBGW3057	POWNA060-10	JN892320	JN895153
Asterales	Asteraceae	Aster linosyris	NMW2111	POWNA998-12	JN890667	JN893941
Asterales	Asteraceae	Aster linosyris	NMW2112	POWNA954-12	JN890572
Asterales	Asteraceae	Aster tripolium	NMW070	POWNA061-10	JN891980	JN894915
Asterales	Asteraceae	Aster tripolium	NMW2113	POWNA1005-12	JN890674	JN893947
Asterales	Asteraceae	Bellis perennis	NBGW2004	POWNA069-10	JN892812	JN895509
Asterales	Asteraceae	Bellis perennis	NBGW7210	POWNA1166-12	JN890907	JN894128
Asterales	Asteraceae	Bellis perennis	NMW2115	POWNA948-12	JN890566
Asterales	Asteraceae	Bellis perennis	NMW2116	POWNA2066-12	JN890661	JN893935
Asterales	Asteraceae	Bellis perennis	NMW6137	POWNA2650-12	JN892714	JN895441
Asterales	Asteraceae	Bidens cernua	NMW087	POWNA074-10	JN892712	JN895705
Asterales	Asteraceae	Bidens cernua	NMW2117	POWNA2053-12	JN892208	JN893931
Asterales	Asteraceae	Bidens cernua	NMW2118	POWNA958-12	JN890577	JN893870
Asterales	Asteraceae	Bidens tripartita	NMW088	POWNA890-10	JN893066	JN895697
Asterales	Asteraceae	Bidens tripartita	NMW2119	POWNA957-12	JN890576	JN893869
Asterales	Asteraceae	Bidens tripartita	NMW2120	POWNA3021-12	JN891148	JN896080
Asterales	Asteraceae	Bidens tripartita	NMW2121	POWNA3022-12	JN891149	JN896081
Asterales	Asteraceae	Carduus crispus	NMW131	POWNA893-10	JN890822	JN894376
Asterales	Asteraceae	Carduus crispus	NMW2123	POWNA3023-12	JN893592	JN896082
Asterales	Asteraceae	Carduus crispus	NMW2124	POWNA3024-12	JN893593	JN896083
Asterales	Asteraceae	Carduus nutans	NMW132	POWNA104-10	JN891235	JN894377
Asterales	Asteraceae	Carduus nutans	NMW2125	POWNA3025-12	JN893594	JN896084
Asterales	Asteraceae	Carduus nutans	NMW2126	POWNA3026-12	JN893595	JN896085
Asterales	Asteraceae	Carduus nutans	NMW5263	POWNB132-10	JN890614	JN893895
Asterales	Asteraceae	Carduus tenuiflorus	NMW133	POWNA105-10	JN891236	JN894378
Asterales	Asteraceae	Carduus tenuiflorus	NMW2128	POWNA3013-12	JN892301	JN896074
Asterales	Asteraceae	Carduus tenuiflorus	NMW2129	POWNA3014-12	JN891073
Asterales	Asteraceae	Carlina vulgaris	NMW2130	POWNA1169-12	JN892332	JN895932
Asterales	Asteraceae	Carlina vulgaris	NMW2131	POWNA2882-12	JN890912	JN895931
Asterales	Asteraceae	Centaurea cyanus	NMW182	POWNA153-10	JN892802	JN895500
Asterales	Asteraceae	Centaurea cyanus	NMW2132	POWNA2881-12	JN891415	JN894130
Asterales	Asteraceae	Centaurea cyanus	NMW2133	POWNA2880-12	JN890909	JN894129
Asterales	Asteraceae	Centaurea nigra	NBGW7292	POWNA2147-12	JN892357	JN895178
Asterales	Asteraceae	Centaurea nigra	NMW183	POWNA154-10	JN891108	JN895499
Asterales	Asteraceae	Centaurea nigra	NMW2134	POWNA2887-12	JN890917	JN895935
Asterales	Asteraceae	Centaurea nigra	NMW2135	POWNA2886-12	JN893384	JN895934
Asterales	Asteraceae	Centaurea nigra	NMW6189	POWNA2139-12	JN892339	JN895165
Asterales	Asteraceae	Centaurea scabiosa	NMW184	POWNA155-10	JN892743	JN895502
Asterales	Asteraceae	Centaurea scabiosa	NMW2136	POWNA1171-12	JN892114	JN894134
Asterales	Asteraceae	Centaurea scabiosa	NMW2137	POWNA1170-12	JN892734	JN894133
Asterales	Asteraceae	Chamaemelum nobile	NMW2138	POWNA1160-12	JN891348	JN895924
Asterales	Asteraceae	Chamaemelum nobile	NMW2139	POWNA1159-12	JN891346
Asterales	Asteraceae	Chamaemelum nobile	NMW5037	POWNB002-10	JN892967	JN895754
Asterales	Asteraceae	Chrysanthemum segetum	NMW214	POWNA178-10	JN893534	JN896039
Asterales	Asteraceae	Chrysanthemum segetum	NMW2141	POWNA2684-12	JN891237	JN895734
Asterales	Asteraceae	Chrysanthemum segetum	NMW2142	POWNA3050-12	JN893634	JN895505
Asterales	Asteraceae	Chrysanthemum segetum	NMW5265	POWNB130-10	JN890618	JN893899
Asterales	Asteraceae	Cichorium intybus	NMW2144	POWNA2679-12	JN892797	JN895495
Asterales	Asteraceae	Cichorium intybus	NMW2145	POWNA2680-12	JN893108	JN895731
Asterales	Asteraceae	Cichorium intybus	NMW217	POWNA181-10	JN892684	JN895427
Asterales	Asteraceae	Cirsium acaule	NMW2146	POWNA2677-12	JN892789	JN895488
Asterales	Asteraceae	Cirsium acaule	NMW2147	POWNA2678-12	JN892792	JN895490
Asterales	Asteraceae	Cirsium acaule	NMW220	POWNA184-10	JN892902	JN895573
Asterales	Asteraceae	Cirsium arvense	NBGW7005	POWNB178-10	JN893242	JN895823
Asterales	Asteraceae	Cirsium arvense	NMW2148	POWNA2675-12	JN892782	JN895726
Asterales	Asteraceae	Cirsium arvense	NMW2150	POWNA2494-12	JN891429	JN895542
Asterales	Asteraceae	Cirsium arvense	NMW5198	POWNB064-10	JN892497	JN895286
Asterales	Asteraceae	Cirsium dissectum	NMW2151	POWNA2493-12	JN892856	JN895541
Asterales	Asteraceae	Cirsium dissectum	NMW2152	POWNA2496-12	JN892859	JN895544
Asterales	Asteraceae	Cirsium dissectum	NMW222	POWNA185-10	JN892904	JN895574
Asterales	Asteraceae	Cirsium eriophorum	NMW2153	POWNA2495-12	JN892858	JN895543
Asterales	Asteraceae	Cirsium eriophorum	NMW2154	POWNA2498-12	JN892861	JN895546
Asterales	Asteraceae	Cirsium eriophorum	NMW223	POWNA895-10	JN892905	JN895575
Asterales	Asteraceae	Cirsium heterophyllum	NMW1003	POWNA186-10	JN891314	JN894434
Asterales	Asteraceae	Cirsium heterophyllum	NMW2155	POWNA2497-12	JN892860	JN895545
Asterales	Asteraceae	Cirsium heterophyllum	NMW2156	POWNA2500-12	JN891898	JN895548
Asterales	Asteraceae	Cirsium palustre	NBGW2003	POWNA187-10	JN892815	JN895512
Asterales	Asteraceae	Cirsium palustre	NMW2157	POWNA2499-12	JN891442	JN895547
Asterales	Asteraceae	Cirsium palustre	NMW2158	POWNA2501-12	JN891456
Asterales	Asteraceae	Cirsium palustre	NMW6275	POWNA2159-12	JN892371	JN895190
Asterales	Asteraceae	Cirsium tuberosum	NBGW6062	POWNB220-10	JN890696	JN893960
Asterales	Asteraceae	Cirsium tuberosum	NMW1001	POWNA896-10	JN891316	JN894436
Asterales	Asteraceae	Cirsium tuberosum	NMW2160	POWNA2355-12	JN892653	JN895403
Asterales	Asteraceae	Cirsium tuberosum	NMW2161	POWNA2356-12	JN892654
Asterales	Asteraceae	Cirsium vulgare	NMW2162	POWNA2357-12	JN892655	JN895404
Asterales	Asteraceae	Cirsium vulgare	NMW2163	POWNA2358-12	JN892150
Asterales	Asteraceae	Cirsium vulgare	NMW6368	POWNA1486-12	JN891377	JN894483
Asterales	Asteraceae	Cirsium vulgare	NMW893	POWNA188-10	JN893315	JN895884
Asterales	Asteraceae	Crepis biennis	NMW2164	POWNA2352-12	JN892650	JN895401
Asterales	Asteraceae	Crepis biennis	NMW243	POWNA201-10	JN891592	JN894644
Asterales	Asteraceae	Crepis capillaris	NMW2166	POWNA2353-12	JN892651	JN895402
Asterales	Asteraceae	Crepis capillaris	NMW2167	POWNA2354-12	JN892652
Asterales	Asteraceae	Crepis capillaris	NMW244	POWNA202-10	JN891589	JN894641
Asterales	Asteraceae	Crepis capillaris	NMW6412	POWNA2775-12	JN893254	JN895835
Asterales	Asteraceae	Crepis mollis	NMW2169	POWNA2359-12	JN892236	JN895405
Asterales	Asteraceae	Crepis mollis	NMW245	POWNA203-10	JN891590	JN894642
Asterales	Asteraceae	Crepis paludosa	NMW2170	POWNA2220-12	JN892377	JN895245
Asterales	Asteraceae	Crepis paludosa	NMW2171	POWNA2219-12	JN892441	JN895244
Asterales	Asteraceae	Crepis paludosa	NMW246	POWNA204-10	JN891587	JN894639
Asterales	Asteraceae	Erigeron acer	NMW2172	POWNA2218-12	JN892440	JN895243
Asterales	Asteraceae	Erigeron acer	NMW2173	POWNA2217-12	JN892439	JN895242
Asterales	Asteraceae	Erigeron acer	NMW5302	POWNB125-10	JN893645	JN896122
Asterales	Asteraceae	Eupatorium cannabinum	NMW2175	POWNA2216-12	JN892438	JN895241
Asterales	Asteraceae	Eupatorium cannabinum	NMW2176	POWNA2215-12	JN892437	JN895240
Asterales	Asteraceae	Eupatorium cannabinum	NMW321	POWNA261-10	JN891100	JN894769
Asterales	Asteraceae	Filago minima	NMW2178	POWNA2222-12	JN892444	JN895247
Asterales	Asteraceae	Filago minima	NMW355	POWNA292-10	JN891049	JN894236
Asterales	Asteraceae	Filago vulgaris	NMW2179	POWNA2221-12	JN892443	JN895246
Asterales	Asteraceae	Filago vulgaris	NMW356	POWNA293-10	JN891050	JN894237
Asterales	Asteraceae	Gnaphalium sylvaticum	NMW402	POWNA900-10		JN895614
Asterales	Asteraceae	Gnaphalium uliginosum	NMW2184	POWNA2334-12	JN892632
Asterales	Asteraceae	Gnaphalium uliginosum	NMW2185	POWNA2335-12	JN892633	JN895384
Asterales	Asteraceae	Gnaphalium uliginosum	NMW403	POWNA345-10	JN892964	JN895615
Asterales	Asteraceae	Gnaphalium uliginosum	NMW6380	POWNA1521-12	JN891441	JN894518
Asterales	Asteraceae	Hieracium agg	NMW2186	POWNA2332-12	JN892631	JN895382
Asterales	Asteraceae	Hieracium agg	NMW2187	POWNA2333-12		JN895383
Asterales	Asteraceae	Hieracium agg	NMW2188	POWNA2329-12	JN892628
Asterales	Asteraceae	Hieracium agg	NMW415	POWNA901-10	JN893222	JN895808
Asterales	Asteraceae	Hieracium agg	NMW5240	POWNB119-10		JN895966
Asterales	Asteraceae	Hypochaeris glabra	NMW2189	POWNA2784-12	JN893263
Asterales	Asteraceae	Hypochaeris glabra	NMW2190	POWNA2197-12	JN891899	JN895228
Asterales	Asteraceae	Hypochaeris glabra	NMW885	POWNA372-10	JN893034	JN895672
Asterales	Asteraceae	Hypochaeris maculata	NMW2191	POWNA2196-12	JN892419
Asterales	Asteraceae	Hypochaeris maculata	NMW2193	POWNA2198-12		JN895229
Asterales	Asteraceae	Hypochaeris maculata	NMW448	POWNA902-10		JN894993
Asterales	Asteraceae	Hypochaeris radicata	NBGW6092	POWNB234-10	JN890982	JN894186
Asterales	Asteraceae	Hypochaeris radicata	NBGW7047	POWNA3202-12	JN890832
Asterales	Asteraceae	Hypochaeris radicata	NMW2194	POWNA2193-12	JN892416	JN895225
Asterales	Asteraceae	Hypochaeris radicata	NMW2196	POWNA2195-12	JN892418	JN895227
Asterales	Asteraceae	Hypochaeris radicata	NMW5111	POWNB037-10		JN894223
Asterales	Asteraceae	Inula conyzae	NMW2197	POWNA2194-12	JN892417	JN895226
Asterales	Asteraceae	Inula conyzae	NMW2198	POWNA2192-12	JN892415
Asterales	Asteraceae	Inula conyzae	NMW2199	POWNA2191-12	JN892414	JN895224
Asterales	Asteraceae	Inula crithmoides	NMW419	POWNA903-10		JN895809
Asterales	Asteraceae	Inula crithmoides	NMW5306	POWNB117-10	JN893641	JN896119
Asterales	Asteraceae	Inula helenium	NMW2203	POWNA3196-12	JN893825	JN896262
Asterales	Asteraceae	Inula helenium	NMW2204	POWNA3199-12	JN893846	JN896265
Asterales	Asteraceae	Inula helenium	NMW420	POWNA375-10	JN892523	JN895311
Asterales	Asteraceae	Lactuca serriola	NBGW2019	POWNA398-10	JN892548	JN895673
Asterales	Asteraceae	Lactuca serriola	NMW2205	POWNA3198-12	JN891430	JN896264
Asterales	Asteraceae	Lactuca serriola	NMW2206	POWNA3201-12	JN893848	JN896267
Asterales	Asteraceae	Lactuca virosa	NMW2207	POWNA3200-12	JN893847	JN896266
Asterales	Asteraceae	Lactuca virosa	NMW2208	POWNA3189-12	JN893836	JN896256
Asterales	Asteraceae	Lactuca virosa	NMW468	POWNA399-10	JN891646	JN894677
Asterales	Asteraceae	Lapsana communis	NMW2210	POWNA1073-12	JN890755	JN894012
Asterales	Asteraceae	Lapsana communis	NMW2211	POWNA1074-12	JN890756
Asterales	Asteraceae	Lapsana communis	NMW5023	POWNB014-10	JN893425	JN895964
Asterales	Asteraceae	Lapsana communis	NMW6201	POWNA2985-12	JN892070	JN894979
Asterales	Asteraceae	Leontodon autumnalis	NMW2212	POWNA1072-12	JN890754	JN894011
Asterales	Asteraceae	Leontodon autumnalis	NMW2214	POWNA1810-12	JN891885	JN894009
Asterales	Asteraceae	Leontodon autumnalis	NMW485	POWNA906-10		JN894632
Asterales	Asteraceae	Leontodon autumnalis	NMW5112	POWNB038-10	JN893525	JN894224
Asterales	Asteraceae	Leontodon hispidus	NMW2215	POWNA1071-12	JN890753	JN894010
Asterales	Asteraceae	Leontodon hispidus	NMW2216	POWNA1069-12	JN890750	JN894007
Asterales	Asteraceae	Leontodon hispidus	NMW486	POWNA416-10	JN891581	JN894633
Asterales	Asteraceae	Leontodon saxatilis	NMW2217	POWNA1070-12	JN890751	JN894008
Asterales	Asteraceae	Leontodon saxatilis	NMW2218	POWNA1813-12	JN891900	JN894017
Asterales	Asteraceae	Leontodon saxatilis	NMW2219	POWNA1815-12	JN891901	JN894855
Asterales	Asteraceae	Leontodon saxatilis	NMW487	POWNA907-10	JN891582	JN894634
Asterales	Asteraceae	Leontodon saxatilis	NMW5190	POWNB069-10	JN892492	JN895283
Asterales	Asteraceae	Leucanthemum vulgare	NBGW2014	POWNA421-10	JN893039	JN895677
Asterales	Asteraceae	Leucanthemum vulgare	NBGW7264	POWNA1652-12	JN891654	JN894683
Asterales	Asteraceae	Leucanthemum vulgare	NMW2220	POWNA2910-12	JN892458	JN895954
Asterales	Asteraceae	Leucanthemum vulgare	NMW2221	POWNA2909-12	JN891978	JN895953
Asterales	Asteraceae	Matricaria recutita	NMW2222	POWNA1562-12	JN893454	JN895952
Asterales	Asteraceae	Matricaria recutita	NMW2223	POWNA2907-12	JN892268	JN894233
Asterales	Asteraceae	Matricaria recutita	NMW877	POWNA457-10	JN891648	JN895173
Asterales	Asteraceae	Mycelis muralis	NMW2224	POWNA2906-12	JN891043	JN894231
Asterales	Asteraceae	Mycelis muralis	NMW2225	POWNA2905-12	JN891038	JN895949
Asterales	Asteraceae	Mycelis muralis	NMW557	POWNA481-10	JN893440	JN895973
Asterales	Asteraceae	Onopordum acanthium	NMW2226	POWNA2904-12	JN893408	JN895948
Asterales	Asteraceae	Onopordum acanthium	NMW2227	POWNA2903-12	JN891890	JN894847
Asterales	Asteraceae	Onopordum acanthium	NMW583	POWNA503-10	JN892529	JN894100
Asterales	Asteraceae	Petasites hybridus	NBGW6022	POWNB149-10	JN892562	JN895682
Asterales	Asteraceae	Petasites hybridus	NMW2230	POWNA3040-12	JN891406
Asterales	Asteraceae	Petasites hybridus	NMW2231	POWNA3041-12	JN891710
Asterales	Asteraceae	Petasites hybridus	NMW2232	POWNA3042-12	JN893619	JN896104
Asterales	Asteraceae	Picris echioides	NMW2233	POWNA3043-12	JN892459
Asterales	Asteraceae	Picris echioides	NMW2234	POWNA3036-12	JN893613	JN896098
Asterales	Asteraceae	Picris echioides	NMW626	POWNA871-10	JN890664	JN893938
Asterales	Asteraceae	Picris echioides	NMW6362	POWNA1488-12	JN891380	JN894484
Asterales	Asteraceae	Picris hieracioides	NMW2235	POWNA3037-12	JN893614	JN896099
Asterales	Asteraceae	Picris hieracioides	NMW2236	POWNA3038-12	JN890580	JN896100
Asterales	Asteraceae	Picris hieracioides	NMW627	POWNA535-10	JN890665	JN893939
Asterales	Asteraceae	Pilosella officinarum	NBGW2057	POWNA536-10	JN892167	JN895044
Asterales	Asteraceae	Pilosella officinarum	NMW2237	POWNA3039-12	JN891685	JN896101
Asterales	Asteraceae	Pilosella officinarum	NMW2238	POWNA3033-12	JN891622
Asterales	Asteraceae	Pilosella peleteriana	NMW2239	POWNA3034-12	JN893611	JN896097
Asterales	Asteraceae	Pilosella peleteriana	NMW2240	POWNA2984-12	JN893548	JN894562
Asterales	Asteraceae	Pilosella peleteriana	NMW628	POWNA537-10	JN890666	JN893940
Asterales	Asteraceae	Pulicaria dysenterica	NMW2243	POWNA1567-12	JN891494	JN894563
Asterales	Asteraceae	Pulicaria dysenterica	NMW5202	POWNB235-10	JN892485	JN895277
Asterales	Asteraceae	Pulicaria dysenterica	NMW684	POWNA914-10		JN895636
Asterales	Asteraceae	Scorzonera humilis	NMW852	POWNA920-10	JN892794	JN895491
Asterales	Asteraceae	Senecio aquaticus	NMW2250	POWNA2783-12	JN893262
Asterales	Asteraceae	Senecio aquaticus	NMW2251	POWNA2792-12	JN893271	JN894078
Asterales	Asteraceae	Senecio cambrensis	NMW2253	POWNA1694-12	JN891718	JN894727
Asterales	Asteraceae	Senecio erucifolius	NMW2252	POWNA2761-12		JN894726
Asterales	Asteraceae	Senecio erucifolius	NMW2256	POWNA1697-12	JN891721	JN894730
Asterales	Asteraceae	Senecio erucifolius	NMW2257	POWNA1698-12	JN891722	JN894731
Asterales	Asteraceae	Senecio erucifolius	NMW5194	POWNB081-10	JN892024	JN895280
Asterales	Asteraceae	Senecio erucifolius	NMW841	POWNA879-10	JN892981	JN895354
Asterales	Asteraceae	Senecio jacobaea	NMW1010	POWNA673-10	JN891061	JN894247
Asterales	Asteraceae	Senecio jacobaea	NMW2259	POWNA1689-12	JN891713	JN894724
Asterales	Asteraceae	Senecio jacobaea	NMW6188	POWNA2138-12	JN892338	JN895164
Asterales	Asteraceae	Senecio sylvaticus	NMW2262	POWNA1215-12	JN890971
Asterales	Asteraceae	Senecio sylvaticus	NMW840	POWNA880-10	JN892979	JN895353
Asterales	Asteraceae	Senecio vulgaris	NBGW6021	POWNB148-10	JN892571	JN895685
Asterales	Asteraceae	Senecio vulgaris	NMW2263	POWNA3116-12	JN893498
Asterales	Asteraceae	Senecio vulgaris	NMW2265	POWNA1216-12	JN890972	JN894177
Asterales	Asteraceae	Senecio vulgaris	NMW6161	POWNA1189-12	JN890944	JN894155
Asterales	Asteraceae	Serratula tinctoria	NMW2268	POWNA2795-12	JN893275	JN894181
Asterales	Asteraceae	Serratula tinctoria	NMW2269	POWNA2794-12	JN893273	JN894180
Asterales	Asteraceae	Serratula tinctoria	NMW837	POWNA674-10	JN891399	JN894495
Asterales	Asteraceae	Silybum marianum	NMW2271	POWNA1394-12	JN891240
Asterales	Asteraceae	Silybum marianum	NMW714	POWNA686-10	JN892986
Asterales	Asteraceae	Solidago virgaurea	NMW2272	POWNA1395-12	JN891241	JN894379
Asterales	Asteraceae	Solidago virgaurea	NMW2273	POWNA1396-12	JN891242	JN894380
Asterales	Asteraceae	Solidago virgaurea	NMW5311a	POWNB110-10	JN892126	JN895014
Asterales	Asteraceae	Solidago virgaurea	NMW705	POWNA694-10	JN893248	JN895829
Asterales	Asteraceae	Sonchus arvensis	NMW2275	POWNA1397-12	JN891243	JN894381
Asterales	Asteraceae	Sonchus arvensis	NMW2276	POWNA1398-12	JN891244
Asterales	Asteraceae	Sonchus arvensis	NMW706	POWNA695-10	JN893247	JN895828
Asterales	Asteraceae	Sonchus asper	NBGW2016	POWNA696-10	JN893038	JN895676
Asterales	Asteraceae	Sonchus asper	NMW2277	POWNA1399-12	JN891245
Asterales	Asteraceae	Sonchus asper	NMW2278	POWNA1400-12	JN891246	JN894382
Asterales	Asteraceae	Sonchus asper	NMW6200	POWNA2986-12	JN892071	JN894980
Asterales	Asteraceae	Sonchus oleraceus	NBGW2020	POWNA697-10	JN893306	JN895875
Asterales	Asteraceae	Sonchus oleraceus	NMW2279	POWNA1483-12	JN891370
Asterales	Asteraceae	Sonchus oleraceus	NMW2280	POWNA1861-12	JN891956	JN894897
Asterales	Asteraceae	Sonchus oleraceus	NMW6141	POWNA1512-12	JN891432	JN894511
Asterales	Asteraceae	Tanacetum parthenium	NMW2282	POWNA1863-12	JN891958	JN894899
Asterales	Asteraceae	Tanacetum parthenium	NMW998	POWNA743-10	JN892559	JN895338
Asterales	Asteraceae	Tanacetum vulgare	NMW2283	POWNA1862-12	JN891957	JN894898
Asterales	Asteraceae	Tanacetum vulgare	NMW2284	POWNA1865-12	JN891960
Asterales	Asteraceae	Tanacetum vulgare	NMW997	POWNA744-10	JN892564	JN895343
Asterales	Asteraceae	Taraxacum agg	NBGW7001	POWNB175-10	JN893239	JN895820
Asterales	Asteraceae	Taraxacum agg	NBGW7255	POWNA1805-12	JN891879	JN894844
Asterales	Asteraceae	Taraxacum agg	NMW2285	POWNA2115-12	JN892022
Asterales	Asteraceae	Taraxacum agg	NMW2286	POWNA1867-12	JN891393	JN894901
Asterales	Asteraceae	Taraxacum agg	NMW5312a	POWNA1916-12	JN892028	JN894946
Asterales	Asteraceae	Tragopogon pratensis	NMW2291	POWNA2050-12	JN891882	JN895071
Asterales	Asteraceae	Tragopogon pratensis	NMW2292	POWNA2047-12	JN891865	JN895068
Asterales	Asteraceae	Tragopogon pratensis	NMW974	POWNA758-10	JN890681	JN893953
Asterales	Asteraceae	Tripleurospermum inodorum	NMW2295	POWNA2046-12	JN891846	JN895067
Asterales	Asteraceae	Tripleurospermum inodorum	NMW989	POWNA774-10	JN892770	JN895475
Asterales	Asteraceae	Tripleurospermum maritimum	NMW2294	POWNA3101-12	JN892195
Asterales	Asteraceae	Tripleurospermum maritimum	NMW990	POWNA775-10	JN892563	JN895342
Asterales	Asteraceae	Tussilago farfara	NBGW7207	POWNA1326-12	JN891146	JN894311
Asterales	Asteraceae	Tussilago farfara	NBGW7213	POWNA1165-12	JN892762	JN894127
Asterales	Asteraceae	Tussilago farfara	NMW2297	POWNA2525-12	JN892889	JN895065
Asterales	Asteraceae	Tussilago farfara	NMW6230	POWNA2833-12	JN890692	JN895892
Asterales	Asteraceae	Tussilago farfara	NMW951	POWNA778-10	JN893522	JN896028
Asterales	Campanulaceae	Campanula glomerata	NMW121	POWNA096-10	JN891483	JN894555
Asterales	Campanulaceae	Campanula glomerata	NMW2317	POWNA2856-12	JN893355	JN895909
Asterales	Campanulaceae	Campanula latifolia	NMW122	POWNA097-10	JN891482	JN894554
Asterales	Campanulaceae	Campanula latifolia	NMW2318	POWNA2860-12	JN893359	JN895912
Asterales	Campanulaceae	Campanula latifolia	NMW2319	POWNA2859-12	JN893358
Asterales	Campanulaceae	Campanula patula	NBGW7166	POWNB183-10	JN892765	JN895472
Asterales	Campanulaceae	Campanula patula	NBGW7167	POWNB184-10	JN892766	JN895473
Asterales	Campanulaceae	Campanula patula	NBGW7168	POWNB185-10	JN892767	JN895474
Asterales	Campanulaceae	Campanula patula	NBGW7170	POWNB186-10	JN893008	JN895650
Asterales	Campanulaceae	Campanula patula	NBGW7171	POWNB187-10	JN893007	JN895649
Asterales	Campanulaceae	Campanula patula	NBGW7172	POWNB188-10	JN893006	JN895648
Asterales	Campanulaceae	Campanula patula	NBGW7173	POWNB189-10	JN893005	JN895647
Asterales	Campanulaceae	Campanula patula	NMW123	POWNA098-10	JN891481	JN894553
Asterales	Campanulaceae	Campanula patula	NMW2321	POWNA1731-12	JN891766
Asterales	Campanulaceae	Campanula rapunculus	NMW124	POWNA099-10	JN891486
Asterales	Campanulaceae	Campanula rapunculus	NMW2324	POWNA1041-12	JN890722	JN893981
Asterales	Campanulaceae	Campanula rotundifolia	NMW2325	POWNA1744-12	JN891785
Asterales	Campanulaceae	Campanula rotundifolia	NMW2326	POWNA1039-12	JN890720
Asterales	Campanulaceae	Campanula rotundifolia	NMW2327	POWNA1040-12	JN890721
Asterales	Campanulaceae	Campanula rotundifolia	NMW2328	POWNA1033-12	JN890714
Asterales	Campanulaceae	Campanula rotundifolia	NMW5020	POWNB087-10	JN893422	JN895961
Asterales	Campanulaceae	Campanula trachelium	NMW126	POWNA100-10	JN891485	JN894557
Asterales	Campanulaceae	Campanula trachelium	NMW2329	POWNA1034-12	JN890715
Asterales	Campanulaceae	Campanula trachelium	NMW2330	POWNA3160-12	JN893653	JN896225
Asterales	Campanulaceae	Jasione montana	NMW2331	POWNA3159-12	JN893798
Asterales	Campanulaceae	Jasione montana	NMW2332	POWNA3161-12	JN893800	JN896226
Asterales	Campanulaceae	Jasione montana	NMW423	POWNA379-10	JN892535	JN895310
Asterales	Campanulaceae	Lobelia dortmanna	NMW2334	POWNA3156-12	JN893795
Asterales	Campanulaceae	Lobelia dortmanna	NMW511	POWNA433-10	JN892508	JN895292
Asterales	Campanulaceae	Wahlenbergia hederacea	NMW2335	POWNA3155-12	JN893794	JN896223
Asterales	Campanulaceae	Wahlenbergia hederacea	NMW2336	POWNA3158-12	JN893797
Asterales	Campanulaceae	Wahlenbergia hederacea	NMW911	POWNA832-10	JN891168	JN894331
Asterales	Menyanthaceae	Menyanthes trifoliata	NMW2728	POWNA1733-12	JN891767
Asterales	Menyanthaceae	Menyanthes trifoliata	NMW2729	POWNA1734-12	JN891768	JN894764
Asterales	Menyanthaceae	Menyanthes trifoliata	NMW544	POWNA470-10	JN893659	JN896127
Boraginales	Boraginaceae	Anchusa arvensis	NMW2428	POWNA2873-12	JN892944
Boraginales	Boraginaceae	Anchusa arvensis	NMW2430	POWNA3054-12	JN893638
Boraginales	Boraginaceae	Cynoglossum officinale	NMW2405	POWNA2502-12	JN892865	JN895550
Boraginales	Boraginaceae	Cynoglossum officinale	NMW249	POWNB214-10		JN894638
Boraginales	Boraginaceae	Cynoglossum officinale	NMW5183	POWNB057-10	JN892263	JN895112
Boraginales	Boraginaceae	Echium vulgare	NMW2406	POWNA1536-12	JN892864	JN895549
Boraginales	Boraginaceae	Echium vulgare	NMW275	POWNA229-10	JN892240	JN895098
Boraginales	Boraginaceae	Lithospermum arvense	NMW2409	POWNA1522-12	JN892862	JN894519
Boraginales	Boraginaceae	Lithospermum arvense	NMW507	POWNA430-10	JN892707	JN895435
Boraginales	Boraginaceae	Lithospermum officinale	NMW2411	POWNA2455-12	JN893110	JN895733
Boraginales	Boraginaceae	Lithospermum officinale	NMW508	POWNA864-10	JN892706	JN895434
Boraginales	Boraginaceae	Lithospermum officinale	NMW6394	POWNA1355-12	JN891191	JN894350
Boraginales	Boraginaceae	Lithospermum purpureocaeruleum	NMW2413	POWNA2456-12	JN892813	JN895510
Boraginales	Boraginaceae	Lithospermum purpureocaeruleum	NMW509	POWNA431-10	JN892705	JN895433
Boraginales	Boraginaceae	Lithospermum purpureocaeruleum	NMW6478	POWNA2428-12	JN892759	JN895470
Boraginales	Boraginaceae	Mertensia maritima	NMW2431	POWNA3055-12	JN893639	JN896117
Boraginales	Boraginaceae	Mertensia maritima	NMW546	POWNA473-10	JN893660	JN896128
Boraginales	Boraginaceae	Myosotis arvensis	NMW2434	POWNA3052-12	JN893636
Boraginales	Boraginaceae	Myosotis arvensis	NMW558	POWNA482-10	JN893442
Boraginales	Boraginaceae	Myosotis arvensis	NMW6173	POWNA1035-12	JN890716	JN893978
Boraginales	Boraginaceae	Myosotis discolor	NBGW2011	POWNA483-10	JN893040	JN895678
Boraginales	Boraginaceae	Myosotis discolor	NMW2414	POWNA2447-12	JN893105	JN895728
Boraginales	Boraginaceae	Myosotis discolor	NMW2415	POWNA2448-12	JN893106	JN895729
Boraginales	Boraginaceae	Myosotis laxa	NMW2416	POWNA2449-12	JN893107	JN895730
Boraginales	Boraginaceae	Myosotis laxa	NMW6346	POWNA1154-12	JN890894	JN894120
Boraginales	Boraginaceae	Myosotis laxa	NMW894	POWNA484-10	JN890651	JN895883
Boraginales	Boraginaceae	Myosotis ramosissima	NMW1005	POWNA485-10	JN891320	JN894440
Boraginales	Boraginaceae	Myosotis ramosissima	NMW2418	POWNA2673-12	JN892774	JN895724
Boraginales	Boraginaceae	Myosotis ramosissima	NMW2419	POWNA2674-12	JN892779	JN895725
Boraginales	Boraginaceae	Myosotis scorpioides	NMW2420	POWNA2935-12	JN893379	JN895930
Boraginales	Boraginaceae	Myosotis scorpioides	NMW2421	POWNA1167-12	JN893378	JN895929
Boraginales	Boraginaceae	Myosotis scorpioides	NMW559	POWNA486-10	JN891309
Boraginales	Boraginaceae	Myosotis secunda	NMW2422	POWNA2371-12	JN893381	JN895415
Boraginales	Boraginaceae	Myosotis secunda	NMW6241	POWNA2299-12	JN892597	JN895366
Boraginales	Boraginaceae	Myosotis secunda	NMW896	POWNA487-10	JN890648	JN895881
Boraginales	Boraginaceae	Myosotis sylvatica	NMW2424	POWNA2885-12	JN890916
Boraginales	Boraginaceae	Myosotis sylvatica	NMW2425	POWNA2884-12	JN890914	JN895933
Boraginales	Boraginaceae	Myosotis sylvatica	NMW2426	POWNA1172-12	JN893385
Boraginales	Boraginaceae	Symphytum officinale	NMW2435	POWNA3053-12	JN893637	JN896116
Boraginales	Boraginaceae	Symphytum officinale	NMW2437	POWNA3051-12	JN893635	JN896115
Brassicales	Brassicaceae	Alliaria petiolata	NBGW6005	POWNB210-10	JN893074	JN895370
Brassicales	Brassicaceae	Alliaria petiolata	NBGW6025	POWNB152-10	JN890631	JN895339
Brassicales	Brassicaceae	Alliaria petiolata	NMW023	POWNA886-10		JN894035
Brassicales	Brassicaceae	Alliaria petiolata	NMW3452	POWNA1784-12	JN891844	JN894819
Brassicales	Brassicaceae	Alliaria petiolata	NMW3453	POWNA1783-12	JN891843
Brassicales	Brassicaceae	Arabidopsis thaliana	NMW060	POWNA048-10	JN891749	JN894751
Brassicales	Brassicaceae	Arabidopsis thaliana	NMW3454	POWNA1068-12	JN890748	JN894006
Brassicales	Brassicaceae	Arabidopsis thaliana	NMW3455	POWNA1067-12	JN890747	JN894005
Brassicales	Brassicaceae	Arabis hirsuta	NMW054	POWNA049-10	JN892411	JN895221
Brassicales	Brassicaceae	Arabis hirsuta	NMW3456	POWNA1066-12	JN890746	JN894004
Brassicales	Brassicaceae	Arabis hirsuta	NMW3457	POWNA1065-12	JN890745	JN894003
Brassicales	Brassicaceae	Arabis petraea	NMW3459	POWNA1775-12	JN890772
Brassicales	Brassicaceae	Arabis petraea	NMW3460	POWNA1590-12	JN891535
Brassicales	Brassicaceae	Armoracia rusticana	NMW062	POWNA053-10	JN891747	JN894749
Brassicales	Brassicaceae	Armoracia rusticana	NMW3461	POWNA1591-12	JN891536	JN894591
Brassicales	Brassicaceae	Armoracia rusticana	NMW3462	POWNA1588-12	JN891533	JN894589
Brassicales	Brassicaceae	Barbarea vulgaris	NMW085	POWNA068-10	JN893072	JN895703
Brassicales	Brassicaceae	Barbarea vulgaris	NMW3463	POWNA1589-12	JN891534	JN894590
Brassicales	Brassicaceae	Barbarea vulgaris	NMW3464	POWNA1594-12	JN891539	JN894594
Brassicales	Brassicaceae	Brassica nigra	NMW095	POWNA080-10	JN893339
Brassicales	Brassicaceae	Brassica nigra	NMW3466	POWNA1592-12	JN891537	JN894592
Brassicales	Brassicaceae	Brassica nigra	NMW3467	POWNA1593-12	JN891538	JN894593
Brassicales	Brassicaceae	Brassica nigra	NMW5249	POWNB133-10	JN893428	JN895965
Brassicales	Brassicaceae	Brassica oleracea	NMW3468	POWNA1595-12	JN891540	JN894595
Brassicales	Brassicaceae	Brassica oleracea	NMW3470	POWNA1423-12	JN891282	JN894405
Brassicales	Brassicaceae	Brassica rapa	NMW097	POWNA081-10	JN892499	JN895899
Brassicales	Brassicaceae	Brassica rapa	NMW3472	POWNA1424-12	JN891283	JN894406
Brassicales	Brassicaceae	Cakile maritima	NMW3475	POWNA1420-12	JN891279	JN894403
Brassicales	Brassicaceae	Cakile maritima	NMW5101	POWNB033-10	JN890808	JN894053
Brassicales	Brassicaceae	Capsella bursa	NBGW6066	POWNB230-10	JN890699	JN893963
Brassicales	Brassicaceae	Capsella bursa	NMW5204	POWNB062-10	JN892480	JN895272
Brassicales	Brassicaceae	Cardamine amara	NMW3479	POWNA1429-12	JN891288	JN894411
Brassicales	Brassicaceae	Cardamine amara	NMW3480	POWNA1892-12	JN891995
Brassicales	Brassicaceae	Cardamine flexuosa	NMW128	POWNA102-10	JN892704	JN894558
Brassicales	Brassicaceae	Cardamine flexuosa	NMW3481	POWNA1893-12	JN891996	JN894928
Brassicales	Brassicaceae	Cardamine flexuosa	NMW3482	POWNA1894-12	JN891997
Brassicales	Brassicaceae	Cardamine flexuosa	NMW6139	POWNA2412-12	JN893084	JN895455
Brassicales	Brassicaceae	Cardamine hirsuta	NMW3483	POWNA1895-12	JN891998
Brassicales	Brassicaceae	Cardamine hirsuta	NMW3484	POWNA1888-12	JN891991	JN894924
Brassicales	Brassicaceae	Cardamine hirsuta	NMW3485	POWNA1889-12	JN891992	JN894925
Brassicales	Brassicaceae	Cardamine hirsuta	NMW5185	POWNB061-10	JN892261	JN895110
Brassicales	Brassicaceae	Cardamine impatiens	NMW130	POWNA103-10	JN891233
Brassicales	Brassicaceae	Cardamine impatiens	NMW3487	POWNA1891-12	JN891994
Brassicales	Brassicaceae	Cardamine pratensis	NBGW6001	POWNB213-10	JN893058
Brassicales	Brassicaceae	Cardamine pratensis	NMW3488	POWNA1884-12	JN891987	JN894921
Brassicales	Brassicaceae	Cardamine pratensis	NMW3490	POWNA1260-12	JN891765	JN894245
Brassicales	Brassicaceae	Cardamine pratensis	NMW3491	POWNA1259-12	JN891764	JN894428
Brassicales	Brassicaceae	Cochlearia anglica	NMW3493	POWNA1727-12	JN891762
Brassicales	Brassicaceae	Cochlearia anglica	NMW6054	POWNA1848-12	JN891944
Brassicales	Brassicaceae	Cochlearia anglica	NMW6055	POWNA1849-12	JN891945	JN894889
Brassicales	Brassicaceae	Cochlearia anglica	NMW6462	POWNA2273-12	JN892554	JN895334
Brassicales	Brassicaceae	Cochlearia danica	NMW3495	POWNA1726-12	JN891761
Brassicales	Brassicaceae	Cochlearia danica	NMW3496	POWNA1725-12	JN891760
Brassicales	Brassicaceae	Cochlearia danica	NMW6388	POWNA2294-12	JN892590	JN894525
Brassicales	Brassicaceae	Cochlearia danica	NMW6389	POWNA2296-12	JN892594	JN894526
Brassicales	Brassicaceae	Cochlearia officinalis	NMW231	POWNA191-10	JN893155	JN895761
Brassicales	Brassicaceae	Cochlearia officinalis	NMW3498	POWNA1346-12	JN891759
Brassicales	Brassicaceae	Cochlearia officinalis	NMW3499	POWNA1723-12	JN891758
Brassicales	Brassicaceae	Cochlearia pyrenaica	NBGW6099	POWNB174-10	JN890980	JN894184
Brassicales	Brassicaceae	Cochlearia pyrenaica	NMW3500	POWNA1419-12	JN891278
Brassicales	Brassicaceae	Coincya monensis	NMW3503	POWNA2595-12	JN892991	JN894362
Brassicales	Brassicaceae	Coincya monensis	NMW3504	POWNA1416-12	JN891266	JN894360
Brassicales	Brassicaceae	Crambe maritima	NBGW6045	POWNB232-10	JN893554	JN896055
Brassicales	Brassicaceae	Crambe maritima	NMW241	POWNA898-10		JN894645
Brassicales	Brassicaceae	Crambe maritima	NMW3508	POWNA1366-12	JN891202
Brassicales	Brassicaceae	Crambe maritima	NMW5250	POWNB127-10	JN893186	JN895778
Brassicales	Brassicaceae	Descurainia sophia	NMW264	POWNA221-10	JN892038	JN894955
Brassicales	Brassicaceae	Descurainia sophia	NMW3511	POWNA2330-12	JN892629	JN894532
Brassicales	Brassicaceae	Diplotaxis tenuifolia	NMW267	POWNA225-10	JN892041	JN894958
Brassicales	Brassicaceae	Diplotaxis tenuifolia	NMW3512	POWNA2382-12	JN892620	JN894530
Brassicales	Brassicaceae	Diplotaxis tenuifolia	NMW3513	POWNA1538-12	JN891458	JN894531
Brassicales	Brassicaceae	Draba aizoides	NMW269	POWNA227-10	JN892033	JN894950
Brassicales	Brassicaceae	Draba aizoides	NMW3514	POWNA2411-12	JN892732	JN894535
Brassicales	Brassicaceae	Draba aizoides	NMW3515	POWNA2347-12	JN892645	JN894536
Brassicales	Brassicaceae	Draba incana	NMW270	POWNA854-10	JN892242	JN895100
Brassicales	Brassicaceae	Draba incana	NMW3516	POWNA2331-12	JN892630	JN894533
Brassicales	Brassicaceae	Erophila glabrescens	NMW310	POWNA253-10	JN892019	JN894942
Brassicales	Brassicaceae	Erophila glabrescens	NMW3518	POWNA1532-12	JN891452
Brassicales	Brassicaceae	Erophila glabrescens	NMW3519	POWNA1533-12	JN891453	JN894529
Brassicales	Brassicaceae	Erophila glabrescens	NMW6390	POWNA1358-12	JN891194	JN894353
Brassicales	Brassicaceae	Erophila majuscula	NMW311	POWNA254-10	JN892020	JN894943
Brassicales	Brassicaceae	Erophila majuscula	NMW3520	POWNA1046-12		JN893986
Brassicales	Brassicaceae	Erophila majuscula	NMW3521	POWNA1045-12	JN890726	JN893985
Brassicales	Brassicaceae	Erophila verna	NMW312	POWNA255-10	JN892021	JN894944
Brassicales	Brassicaceae	Erophila verna	NMW3522	POWNA1044-12	JN890725	JN893984
Brassicales	Brassicaceae	Erophila verna	NMW3523	POWNA1043-12	JN890724	JN893983
Brassicales	Brassicaceae	Erysimum cheiranthoides	NMW318	POWNA258-10	JN892509
Brassicales	Brassicaceae	Erysimum cheiranthoides	NMW3524	POWNA1050-12	JN890730	JN893990
Brassicales	Brassicaceae	Erysimum cheiranthoides	NMW3525	POWNA1049-12	JN890729	JN893989
Brassicales	Brassicaceae	Erysimum cheiri	NMW319	POWNA259-10	JN892013	JN894939
Brassicales	Brassicaceae	Erysimum cheiri	NMW3526	POWNA1048-12	JN890728	JN893988
Brassicales	Brassicaceae	Erysimum cheiri	NMW3527	POWNA1047-12	JN890727	JN893987
Brassicales	Brassicaceae	Hornungia petraea	NMW3528	POWNA1052-12	JN890733	JN893992
Brassicales	Brassicaceae	Hornungia petraea	NMW3529	POWNA1051-12	JN890732	JN893991
Brassicales	Brassicaceae	Hornungia petraea	NMW432	POWNA362-10	JN892727
Brassicales	Brassicaceae	Lepidium campestre	NMW3530	POWNA1195-12	JN892842	JN894160
Brassicales	Brassicaceae	Lepidium campestre	NMW3531	POWNA1196-12	JN890951	JN894161
Brassicales	Brassicaceae	Lepidium campestre	NMW489	POWNA417-10	JN891579
Brassicales	Brassicaceae	Lepidium coronopus	NMW239	POWNA196-10	JN893153	JN895759
Brassicales	Brassicaceae	Lepidium coronopus	NMW3505	POWNA2561-12	JN891261	JN894359
Brassicales	Brassicaceae	Lepidium coronopus	NMW3506	POWNA2584-12	JN891271
Brassicales	Brassicaceae	Lepidium coronopus	NMW6483	POWNA1332-12	JN891160	JN894323
Brassicales	Brassicaceae	Lepidium heterophyllum	NMW3532	POWNA1197-12	JN890952	JN894162
Brassicales	Brassicaceae	Lepidium heterophyllum	NMW3533	POWNA1198-12	JN890953	JN894163
Brassicales	Brassicaceae	Lepidium heterophyllum	NMW488	POWNA418-10	JN891578	JN894631
Brassicales	Brassicaceae	Lepidium latifolium	NMW3534	POWNA1199-12	JN890954
Brassicales	Brassicaceae	Lepidium latifolium	NMW3535	POWNA1200-12	JN890955	JN894164
Brassicales	Brassicaceae	Lepidium latifolium	NMW491	POWNA419-10	JN891801	JN894790
Brassicales	Brassicaceae	Lepidium ruderale	NMW3536	POWNA1201-12	JN890956	JN894165
Brassicales	Brassicaceae	Lepidium ruderale	NMW490	POWNA420-10	JN891802	JN894791
Brassicales	Brassicaceae	Matthiola sinuata	NMW3538	POWNA1202-12	JN890957
Brassicales	Brassicaceae	Matthiola sinuata	NMW3539	POWNA1203-12	JN890958	JN894166
Brassicales	Brassicaceae	Matthiola sinuata	NMW530	POWNA458-10	JN892935	JN895589
Brassicales	Brassicaceae	Nasturtium microphyllum	NMW3547	POWNA2980-12	JN892059	JN896047
Brassicales	Brassicaceae	Nasturtium microphyllum	NMW3548	POWNA2972-12	JN893536	JN896040
Brassicales	Brassicaceae	Nasturtium microphyllum	NMW813	POWNA874-10	JN891917
Brassicales	Brassicaceae	Nasturtium officinale	NMW3549	POWNA2971-12	JN893535
Brassicales	Brassicaceae	Nasturtium officinale	NMW3550	POWNA3168-12	JN893807	JN896233
Brassicales	Brassicaceae	Nasturtium officinale	NMW3551	POWNA3169-12	JN893808	JN896234
Brassicales	Brassicaceae	Nasturtium officinale	NMW6486	POWNA1335-12	JN891163	JN894326
Brassicales	Brassicaceae	Raphanus raphanistrum	NMW3540	POWNA2975-12	JN892580	JN896042
Brassicales	Brassicaceae	Raphanus raphanistrum	NMW690	POWNA592-10	JN891109	JN895134
Brassicales	Brassicaceae	Raphanus raphanistrum	NMW691	POWNA593-10	JN891107	JN895133
Brassicales	Brassicaceae	Rorippa amphibia	NMW3542	POWNA2977-12	JN892052	JN896044
Brassicales	Brassicaceae	Rorippa amphibia	NMW809	POWNA600-10	JN891663	JN894689
Brassicales	Brassicaceae	Rorippa islandica	NMW3545	POWNA2978-12	JN892055	JN896045
Brassicales	Brassicaceae	Rorippa islandica	NMW3546	POWNA2981-12	JN893545	JN896048
Brassicales	Brassicaceae	Rorippa islandica	NMW811	POWNA601-10	JN891919	JN894866
Brassicales	Brassicaceae	Rorippa palustris	NMW3543	POWNA2976-12	JN892051	JN896043
Brassicales	Brassicaceae	Rorippa palustris	NMW3544	POWNA2979-12	JN892058	JN896046
Brassicales	Brassicaceae	Rorippa palustris	NMW810	POWNA602-10	JN891920	JN894867
Brassicales	Brassicaceae	Rorippa sylvestris	NMW3552	POWNA3166-12	JN893805	JN896231
Brassicales	Brassicaceae	Rorippa sylvestris	NMW3553	POWNA3167-12	JN893806	JN896232
Brassicales	Brassicaceae	Rorippa sylvestris	NMW812	POWNA603-10	JN891918	JN894865
Brassicales	Brassicaceae	Sinapis alba	NMW3554	POWNA3164-12	JN893803	JN896229
Brassicales	Brassicaceae	Sinapis alba	NMW3555	POWNA3165-12	JN893672	JN896230
Brassicales	Brassicaceae	Sinapis alba	NMW716	POWNA687-10	JN892988	JN895632
Brassicales	Brassicaceae	Sinapis arvensis	NMW3556	POWNA3162-12	JN893801	JN896227
Brassicales	Brassicaceae	Sinapis arvensis	NMW3557	POWNA3163-12	JN893802	JN896228
Brassicales	Brassicaceae	Sinapis arvensis	NMW715	POWNA688-10	JN892987	JN895631
Brassicales	Brassicaceae	Sisymbrium officinale	NMW3558	POWNA3170-12	JN893809
Brassicales	Brassicaceae	Sisymbrium officinale	NMW3559	POWNA3171-12	JN893810	JN896235
Brassicales	Brassicaceae	Sisymbrium officinale	NMW6375	POWNA1314-12	JN891134	JN894303
Brassicales	Brassicaceae	Sisymbrium officinale	NMW718	POWNA690-10	JN892990	JN895634
Brassicales	Brassicaceae	Teesdalia nudicaulis	NMW3565	POWNA2636-12		JN895667
Brassicales	Brassicaceae	Thlaspi arvense	NMW3566	POWNA2635-12	JN893029	JN895666
Brassicales	Brassicaceae	Thlaspi arvense	NMW3567	POWNA2634-12	JN893028
Brassicales	Brassicaceae	Thlaspi arvense	NMW979	POWNA751-10	JN891343	JN893943
Brassicales	Brassicaceae	Thlaspi caerulescens	NMW3569	POWNA2633-12	JN893027	JN895665
Brassicales	Brassicaceae	Thlaspi caerulescens	NMW978	POWNA752-10	JN891339	JN893942
Brassicales	Resedaceae	Reseda lutea	NMW3570	POWNA2819-12	JN893301	JN895870
Brassicales	Resedaceae	Reseda lutea	NMW3571	POWNA2820-12	JN893302	JN895871
Brassicales	Resedaceae	Reseda lutea	NMW689	POWNA594-10	JN892081	JN894987
Brassicales	Resedaceae	Reseda luteola	NMW3572	POWNA976-12	JN893303	JN895872
Brassicales	Resedaceae	Reseda luteola	NMW3573	POWNA2822-12	JN893304	JN895873
Brassicales	Resedaceae	Reseda luteola	NMW804	POWNA595-10	JN891667	JN894693
Caryophyllales	Amaranthaceae	Atriplex glabriuscula	NMW072	POWNA838-10	JN891981	JN894916
Caryophyllales	Amaranthaceae	Atriplex glabriuscula	NMW2853	POWNA1920-12		JN894033
Caryophyllales	Amaranthaceae	Atriplex laciniata	NMW2854	POWNA1089-12	JN890778
Caryophyllales	Amaranthaceae	Atriplex laciniata	NMW5115	POWNB032-10	JN891030	JN894220
Caryophyllales	Amaranthaceae	Atriplex littoralis	NMW2857	POWNA1917-12	JN892034	JN894951
Caryophyllales	Amaranthaceae	Atriplex littoralis	NMW2858	POWNA1085-12	JN890774	JN894025
Caryophyllales	Amaranthaceae	Atriplex littoralis	NMW2859	POWNA1914-12	JN892025	JN894026
Caryophyllales	Amaranthaceae	Atriplex longipes	NMW075	POWNA839-10	JN891982
Caryophyllales	Amaranthaceae	Atriplex longipes	NMW2861	POWNA1227-12	JN890999
Caryophyllales	Amaranthaceae	Atriplex patula	NMW076	POWNA889-10		JN894918
Caryophyllales	Amaranthaceae	Atriplex patula	NMW2862	POWNA1228-12	JN891001	JN894198
Caryophyllales	Amaranthaceae	Atriplex patula	NMW2904	POWNA1391-12	JN891227	JN894373
Caryophyllales	Amaranthaceae	Atriplex patula	NMW5001	POWNB086-10	JN890599	JN893886
Caryophyllales	Amaranthaceae	Atriplex portulacoides	NMW077	POWNA063-10	JN891983	JN894917
Caryophyllales	Amaranthaceae	Atriplex portulacoides	NMW2865	POWNA1229-12	JN891002
Caryophyllales	Amaranthaceae	Atriplex portulacoides	NMW6461	POWNA2270-12	JN892551	JN895331
Caryophyllales	Amaranthaceae	Atriplex portulacoides	NMW6469	POWNA2268-12	JN892549	JN895330
Caryophyllales	Amaranthaceae	Atriplex prostrata	NMW078	POWNA840-10	JN891977	JN894913
Caryophyllales	Amaranthaceae	Atriplex prostrata	NMW2867	POWNA1230-12	JN891004	JN894199
Caryophyllales	Amaranthaceae	Atriplex prostrata	NMW6386	POWNA1519-12	JN891439	JN894517
Caryophyllales	Amaranthaceae	Beta vulgaris	NMW083	POWNA071-10	JN893070	JN895701
Caryophyllales	Amaranthaceae	Beta vulgaris	NMW2868	POWNA1224-12	JN890993
Caryophyllales	Amaranthaceae	Beta vulgaris	NMW2869	POWNA2899-12	JN890992	JN895142
Caryophyllales	Amaranthaceae	Beta vulgaris	NMW6481	POWNA1334-12	JN891162	JN894325
Caryophyllales	Amaranthaceae	Chenopodium album	NMW205	POWNA169-10	JN892465	JN895260
Caryophyllales	Amaranthaceae	Chenopodium album	NMW2870	POWNA1408-12	JN891255
Caryophyllales	Amaranthaceae	Chenopodium album	NMW2871	POWNA1409-12	JN891256	JN894388
Caryophyllales	Amaranthaceae	Chenopodium album	NMW6383	POWNA1523-12	JN891443	JN894520
Caryophyllales	Amaranthaceae	Chenopodium bonus	NMW2872	POWNA1406-12	JN891253	JN894387
Caryophyllales	Amaranthaceae	Chenopodium bonus	NMW2873	POWNA1407-12	JN891254
Caryophyllales	Amaranthaceae	Chenopodium ficifolium	NMW207	POWNA171-10	JN892463	JN895258
Caryophyllales	Amaranthaceae	Chenopodium ficifolium	NMW2874	POWNA1404-12	JN891251	JN894385
Caryophyllales	Amaranthaceae	Chenopodium ficifolium	NMW2875	POWNA1405-12	JN891252	JN894386
Caryophyllales	Amaranthaceae	Chenopodium ficifolium	NMW6384	POWNA1517-12	JN891437	JN894515
Caryophyllales	Amaranthaceae	Chenopodium glaucum	NMW208	POWNA172-10	JN892466
Caryophyllales	Amaranthaceae	Chenopodium glaucum	NMW2876	POWNA1509-12	JN891249
Caryophyllales	Amaranthaceae	Chenopodium glaucum	NMW2877	POWNA1403-12	JN891250
Caryophyllales	Amaranthaceae	Chenopodium murale	NMW2878	POWNA1412-12	JN891259
Caryophyllales	Amaranthaceae	Chenopodium murale	NMW2879	POWNA1561-12	JN891260	JN894392
Caryophyllales	Amaranthaceae	Chenopodium polyspermum	NMW210	POWNA174-10	JN892680	JN895423
Caryophyllales	Amaranthaceae	Chenopodium polyspermum	NMW2880	POWNA2540-12	JN892911	JN895579
Caryophyllales	Amaranthaceae	Chenopodium polyspermum	NMW2881	POWNA2539-12	JN892910	JN895578
Caryophyllales	Amaranthaceae	Chenopodium rubrum	NMW211	POWNA175-10	JN892679	JN895422
Caryophyllales	Amaranthaceae	Chenopodium rubrum	NMW2882	POWNA2538-12	JN892909	JN895577
Caryophyllales	Amaranthaceae	Chenopodium rubrum	NMW2883	POWNA2537-12	JN892908	JN895576
Caryophyllales	Amaranthaceae	Chenopodium urbicum	NMW212	POWNA176-10	JN892682	JN895425
Caryophyllales	Amaranthaceae	Chenopodium urbicum	NMW2884	POWNA2544-12	JN892915	JN895580
Caryophyllales	Amaranthaceae	Chenopodium urbicum	NMW2885	POWNA2543-12	JN892914
Caryophyllales	Amaranthaceae	Chenopodium vulvaria	NMW213	POWNA177-10	JN892681	JN895424
Caryophyllales	Amaranthaceae	Chenopodium vulvaria	NMW2886	POWNA2542-12	JN892913
Caryophyllales	Amaranthaceae	Chenopodium vulvaria	NMW2887	POWNA2541-12	JN892912
Caryophyllales	Amaranthaceae	Chenopodium vulvaria	NMW2888	POWNA2536-12	JN892907
Caryophyllales	Amaranthaceae	Salicornia dolichostachya	NMW2889	POWNA2535-12	JN892906
Caryophyllales	Amaranthaceae	Salicornia dolichostachya	NMW2890	POWNA2717-12	JN893161	JN895766
Caryophyllales	Amaranthaceae	Salicornia dolichostachya	NMW747	POWNA632-10	JN890857	JN894090
Caryophyllales	Amaranthaceae	Salicornia europaea	NMW2891	POWNA2718-12	JN893162
Caryophyllales	Amaranthaceae	Salicornia europaea	NMW2892	POWNA2719-12	JN893163
Caryophyllales	Amaranthaceae	Salicornia europaea	NMW744	POWNA633-10	JN890860	JN894093
Caryophyllales	Amaranthaceae	Salicornia fragilis	NMW746	POWNA634-10	JN890858	JN894091
Caryophyllales	Amaranthaceae	Salicornia nitens	NMW1086	POWNA635-10	JN892676	JN895421
Caryophyllales	Amaranthaceae	Salicornia pusilla	NMW2893	POWNA2720-12	JN893164
Caryophyllales	Amaranthaceae	Salicornia pusilla	NMW2894	POWNA2721-12	JN893165
Caryophyllales	Amaranthaceae	Salicornia pusilla	NMW745	POWNA636-10	JN890859	JN894092
Caryophyllales	Amaranthaceae	Salicornia ramosissima	NMW2895	POWNA2722-12	JN893166
Caryophyllales	Amaranthaceae	Salicornia ramosissima	NMW2896	POWNA2723-12	JN893167	JN895767
Caryophyllales	Amaranthaceae	Salicornia ramosissima	NMW748	POWNA637-10	JN890862
Caryophyllales	Amaranthaceae	Salsola kali	NMW2897	POWNA2724-12	JN893168
Caryophyllales	Amaranthaceae	Salsola kali	NMW2898	POWNA2714-12	JN893159	JN895765
Caryophyllales	Amaranthaceae	Salsola kali	NMW2899	POWNA2715-12	JN893160
Caryophyllales	Amaranthaceae	Salsola kali	NMW5304	POWNB109-10	JN893640	JN896118
Caryophyllales	Amaranthaceae	Sarcocornia perennis	NMW2900	POWNA1387-12	JN891223
Caryophyllales	Amaranthaceae	Sarcocornia perennis	NMW2901	POWNA1388-12	JN891224	JN894442
Caryophyllales	Amaranthaceae	Suaeda maritima	NMW2902	POWNA1385-12	JN891221	JN894369
Caryophyllales	Amaranthaceae	Suaeda maritima	NMW2903	POWNA1386-12	JN891222
Caryophyllales	Amaranthaceae	Suaeda maritima	NMW771	POWNA739-10	JN893488	JN896006
Caryophyllales	Amaranthaceae	Suaeda vera	NMW2905	POWNA1392-12	JN891228
Caryophyllales	Amaranthaceae	Suaeda vera	NMW770	POWNA740-10	JN893487	JN896005
Caryophyllales	Caryophyllaceae	Agrostemma githago	NMW011	POWNA010-10	JN891531	JN894588
Caryophyllales	Caryophyllaceae	Agrostemma githago	NMW2738	POWNA1606-12	JN891551
Caryophyllales	Caryophyllaceae	Agrostemma githago	NMW2739	POWNA1605-12	JN891550	JN894605
Caryophyllales	Caryophyllaceae	Arenaria serpyllifolia	NMW058	POWNA051-10	JN892413	JN895223
Caryophyllales	Caryophyllaceae	Arenaria serpyllifolia	NMW2740	POWNA2067-12	JN892222
Caryophyllales	Caryophyllaceae	Arenaria serpyllifolia	NMW2741	POWNA2068-12	JN892223	JN895089
Caryophyllales	Caryophyllaceae	Arenaria serpyllifolia	NMW6410	POWNA2773-12	JN893252	JN895833
Caryophyllales	Caryophyllaceae	Cerastium alpinum	NBGW7201	POWNA1321-12	JN891141	JN894309
Caryophyllales	Caryophyllaceae	Cerastium alpinum	NMW2743	POWNA2070-12	JN890578
Caryophyllales	Caryophyllaceae	Cerastium alpinum	NMW2744	POWNA2071-12	JN890579	JN893871
Caryophyllales	Caryophyllaceae	Cerastium arcticum	NMW5108	POWNB034-10	JN890804	JN894049
Caryophyllales	Caryophyllaceae	Cerastium arcticum	NMW924	POWNA894-10	JN891896	JN894854
Caryophyllales	Caryophyllaceae	Cerastium arvense	NMW2749	POWNA1016-12	JN892221
Caryophyllales	Caryophyllaceae	Cerastium arvense	NMW2750	POWNA1901-12	JN892004
Caryophyllales	Caryophyllaceae	Cerastium diffusum	NMW193	POWNA160-10	JN892584	JN895181
Caryophyllales	Caryophyllaceae	Cerastium diffusum	NMW2751	POWNA1900-12	JN892003
Caryophyllales	Caryophyllaceae	Cerastium diffusum	NMW2752	POWNA1899-12	JN892002	JN894930
Caryophyllales	Caryophyllaceae	Cerastium diffusum	NMW6491	POWNA1506-12	JN891412	JN894502
Caryophyllales	Caryophyllaceae	Cerastium fontanum	NMW1041	POWNA161-10	JN893675	JN893959
Caryophyllales	Caryophyllaceae	Cerastium fontanum	NMW2753	POWNA1898-12	JN892001
Caryophyllales	Caryophyllaceae	Cerastium fontanum	NMW2754	POWNA1905-12	JN892007	JN894934
Caryophyllales	Caryophyllaceae	Cerastium glomeratum	NMW196	POWNA162-10	JN892586	JN895359
Caryophyllales	Caryophyllaceae	Cerastium glomeratum	NMW2755	POWNA1904-12	JN892006
Caryophyllales	Caryophyllaceae	Cerastium glomeratum	NMW2756	POWNA1903-12		JN894933
Caryophyllales	Caryophyllaceae	Cerastium glomeratum	NMW6205	POWNA2982-12	JN893546	JN896049
Caryophyllales	Caryophyllaceae	Cerastium pumilum	NMW195	POWNA848-10	JN892589
Caryophyllales	Caryophyllaceae	Cerastium pumilum	NMW2757	POWNA1902-12	JN892005	JN894932
Caryophyllales	Caryophyllaceae	Cerastium pumilum	NMW2758	POWNA1897-12	JN892000
Caryophyllales	Caryophyllaceae	Cerastium semidecandrum	NMW194	POWNA163-10	JN892588	JN895252
Caryophyllales	Caryophyllaceae	Cerastium semidecandrum	NMW2759	POWNA1896-12	JN891999	JN894929
Caryophyllales	Caryophyllaceae	Dianthus armeria	NMW265	POWNA222-10	JN892039	JN894956
Caryophyllales	Caryophyllaceae	Dianthus armeria	NMW2761	POWNA2385-12	JN892689
Caryophyllales	Caryophyllaceae	Dianthus armeria	NMW2762	POWNA2383-12	JN892687
Caryophyllales	Caryophyllaceae	Dianthus deltoides	NMW266	POWNA223-10	JN892040	JN894957
Caryophyllales	Caryophyllaceae	Dianthus deltoides	NMW2763	POWNA2384-12	JN892688
Caryophyllales	Caryophyllaceae	Dianthus deltoides	NMW2764	POWNA2388-12	JN892692	JN895428
Caryophyllales	Caryophyllaceae	Honckenya peploides	NBGW6046	POWNB166-10	JN893555	JN896056
Caryophyllales	Caryophyllaceae	Honckenya peploides	NMW2766	POWNA2386-12	JN892690
Caryophyllales	Caryophyllaceae	Honckenya peploides	NMW427	POWNA358-10	JN892526	JN895314
Caryophyllales	Caryophyllaceae	Honckenya peploides	NMW6414	POWNA2777-12	JN893256	JN895837
Caryophyllales	Caryophyllaceae	Minuartia hybrida	NMW2771	POWNA2240-12	JN892474	JN895267
Caryophyllales	Caryophyllaceae	Minuartia hybrida	NMW2772	POWNA2243-12	JN892477	JN895269
Caryophyllales	Caryophyllaceae	Minuartia hybrida	NMW2773	POWNA2242-12	JN892476	JN895268
Caryophyllales	Caryophyllaceae	Minuartia verna	NMW2774	POWNA2237-12	JN892471	JN895265
Caryophyllales	Caryophyllaceae	Minuartia verna	NMW2775	POWNA2236-12	JN892470	JN895264
Caryophyllales	Caryophyllaceae	Minuartia verna	NMW550	POWNA477-10	JN893437
Caryophyllales	Caryophyllaceae	Moehringia trinervia	NMW2776	POWNA2239-12	JN892473	JN895266
Caryophyllales	Caryophyllaceae	Moehringia trinervia	NMW2777	POWNA2238-12	JN892472
Caryophyllales	Caryophyllaceae	Moehringia trinervia	NMW552	POWNA479-10	JN893436	JN895970
Caryophyllales	Caryophyllaceae	Moehringia trinervia	NMW6392	POWNA1351-12	JN891187	JN894351
Caryophyllales	Caryophyllaceae	Moenchia erecta	NMW2778	POWNA2245-12	JN892479	JN895271
Caryophyllales	Caryophyllaceae	Moenchia erecta	NMW2779	POWNA2244-12	JN892478	JN895270
Caryophyllales	Caryophyllaceae	Myosoton aquaticum	NMW2781	POWNA2730-12	JN893174	JN895771
Caryophyllales	Caryophyllaceae	Myosoton aquaticum	NMW2782	POWNA2731-12	JN893175	JN895772
Caryophyllales	Caryophyllaceae	Myosoton aquaticum	NMW561	POWNA488-10	JN890812	JN894058
Caryophyllales	Caryophyllaceae	Sagina apetala	NMW2783	POWNA2732-12	JN893176	JN895773
Caryophyllales	Caryophyllaceae	Sagina apetala	NMW2784	POWNA2727-12	JN893171
Caryophyllales	Caryophyllaceae	Sagina apetala	NMW6357	POWNA1004-12	JN890673	JN893946
Caryophyllales	Caryophyllaceae	Sagina apetala	NMW865	POWNA626-10	JN892147	JN895028
Caryophyllales	Caryophyllaceae	Sagina maritima	NMW2785	POWNA2728-12	JN893172	JN895769
Caryophyllales	Caryophyllaceae	Sagina maritima	NMW738	POWNA627-10	JN892547	JN895328
Caryophyllales	Caryophyllaceae	Sagina nodosa	NMW2787	POWNA2729-12	JN893173	JN895770
Caryophyllales	Caryophyllaceae	Sagina nodosa	NMW2788	POWNA2725-12	JN893169	JN895768
Caryophyllales	Caryophyllaceae	Sagina nodosa	NMW740	POWNA628-10	JN890856	JN894089
Caryophyllales	Caryophyllaceae	Sagina procumbens	NMW2789	POWNA2726-12	JN893170
Caryophyllales	Caryophyllaceae	Sagina procumbens	NMW2790	POWNA2555-12	JN892925	JN895587
Caryophyllales	Caryophyllaceae	Sagina procumbens	NMW742	POWNA629-10	JN890854	JN894087
Caryophyllales	Caryophyllaceae	Sagina subulata	NMW2791	POWNA2554-12	JN892924
Caryophyllales	Caryophyllaceae	Sagina subulata	NMW2792	POWNA2553-12	JN892923	JN895586
Caryophyllales	Caryophyllaceae	Sagina subulata	NMW741	POWNA630-10	JN892487	JN894088
Caryophyllales	Caryophyllaceae	Saponaria officinalis	NMW2793	POWNA2552-12	JN892922	JN895585
Caryophyllales	Caryophyllaceae	Saponaria officinalis	NMW2794	POWNA2551-12	JN892921	JN895584
Caryophyllales	Caryophyllaceae	Saponaria officinalis	NMW767	POWNA876-10	JN893723
Caryophyllales	Caryophyllaceae	Scleranthus annuus	NMW2795	POWNA2550-12	JN892920
Caryophyllales	Caryophyllaceae	Scleranthus annuus	NMW2796	POWNA2549-12	JN892919	JN895583
Caryophyllales	Caryophyllaceae	Scleranthus annuus	NMW853	POWNA878-10	JN892793
Caryophyllales	Caryophyllaceae	Scleranthus perennis	NMW2797	POWNA2548-12	JN892918	JN895582
Caryophyllales	Caryophyllaceae	Scleranthus perennis	NMW2798	POWNA2547-12	JN892917
Caryophyllales	Caryophyllaceae	Scleranthus perennis	NMW2799	POWNA2546-12	JN892916	JN895581
Caryophyllales	Caryophyllaceae	Silene acaulis	NMW2800	POWNA1581-12	JN891509
Caryophyllales	Caryophyllaceae	Silene acaulis	NMW2801	POWNA1580-12	JN891508
Caryophyllales	Caryophyllaceae	Silene acaulis	NMW2802	POWNA1579-12	JN891507
Caryophyllales	Caryophyllaceae	Silene acaulis	NMW5081	POWNB027-10	JN892031	JN894948
Caryophyllales	Caryophyllaceae	Silene conica	NMW2803	POWNA1578-12	JN891506
Caryophyllales	Caryophyllaceae	Silene conica	NMW2804	POWNA1584-12	JN891512
Caryophyllales	Caryophyllaceae	Silene conica	NMW723	POWNA679-10	JN892750
Caryophyllales	Caryophyllaceae	Silene dioica	NBGW6002	POWNB212-10	JN892599	JN895695
Caryophyllales	Caryophyllaceae	Silene dioica	NBGW6036	POWNB161-10	JN893318	JN895887
Caryophyllales	Caryophyllaceae	Silene dioica	NMW2805	POWNA1583-12	JN891511	JN894573
Caryophyllales	Caryophyllaceae	Silene dioica	NMW2807	POWNA1582-12	JN891510
Caryophyllales	Caryophyllaceae	Silene flos	NBGW3001	POWNA445-10	JN893480	JN896000
Caryophyllales	Caryophyllaceae	Silene flos	NBGW7260	POWNA1654-12	JN891656	JN894684
Caryophyllales	Caryophyllaceae	Silene flos	NMW2767	POWNA2387-12	JN892691
Caryophyllales	Caryophyllaceae	Silene flos	NMW2768	POWNA2389-12	JN892693
Caryophyllales	Caryophyllaceae	Silene gallica	NMW2808	POWNA1586-12	JN891514
Caryophyllales	Caryophyllaceae	Silene gallica	NMW2809	POWNA1585-12	JN891513	JN894574
Caryophyllales	Caryophyllaceae	Silene gallica	NMW724	POWNA680-10	JN892746	JN895459
Caryophyllales	Caryophyllaceae	Silene latifolia	NMW2810	POWNA1709-12	JN891733	JN894739
Caryophyllales	Caryophyllaceae	Silene latifolia	NMW2811	POWNA1710-12	JN891734
Caryophyllales	Caryophyllaceae	Silene latifolia	NMW5262	POWNB104-10	JN890613	JN893894
Caryophyllales	Caryophyllaceae	Silene latifolia	NMW725	POWNA681-10	JN892745	JN895458
Caryophyllales	Caryophyllaceae	Silene noctiflora	NMW2813	POWNA1711-12	JN891735	JN894740
Caryophyllales	Caryophyllaceae	Silene noctiflora	NMW726	POWNA682-10	JN892748	JN895461
Caryophyllales	Caryophyllaceae	Silene nutans	NMW2815	POWNA1712-12	JN891736
Caryophyllales	Caryophyllaceae	Silene nutans	NMW2816	POWNA1713-12	JN891737
Caryophyllales	Caryophyllaceae	Silene nutans	NMW727	POWNA683-10	JN892747	JN895460
Caryophyllales	Caryophyllaceae	Silene uniflora	NMW2819	POWNA1715-12	JN890910	JN895095
Caryophyllales	Caryophyllaceae	Silene uniflora	NMW2820	POWNA1873-12	JN891968
Caryophyllales	Caryophyllaceae	Silene uniflora	NMW728	POWNA684-10	JN892752	JN895464
Caryophyllales	Caryophyllaceae	Silene viscaria	NMW2769	POWNA2390-12	JN892694	JN895429
Caryophyllales	Caryophyllaceae	Silene viscaria	NMW2770	POWNA2241-12	JN892475
Caryophyllales	Caryophyllaceae	Silene viscaria	NMW519	POWNA446-10	JN892501	JN895288
Caryophyllales	Caryophyllaceae	Silene vulgaris	NMW2818	POWNA1714-12	JN891738	JN894741
Caryophyllales	Caryophyllaceae	Silene vulgaris	NMW713	POWNA685-10	JN892985	JN895630
Caryophyllales	Caryophyllaceae	Spergula arvensis	NMW2821	POWNA1418-12	JN891967	JN895158
Caryophyllales	Caryophyllaceae	Spergula arvensis	NMW2822	POWNA1875-12	JN891970	JN894908
Caryophyllales	Caryophyllaceae	Spergula arvensis	NMW789	POWNA721-10	JN891839	JN894814
Caryophyllales	Caryophyllaceae	Spergularia marina	NMW2823	POWNA1874-12	JN891969	JN895293
Caryophyllales	Caryophyllaceae	Spergularia marina	NMW2824	POWNA1869-12	JN891964
Caryophyllales	Caryophyllaceae	Spergularia marina	NMW6482	POWNA1333-12	JN891161	JN894324
Caryophyllales	Caryophyllaceae	Spergularia marina	NMW788	POWNA722-10	JN891840	JN895903
Caryophyllales	Caryophyllaceae	Spergularia media	NMW2825	POWNA1868-12	JN891963	JN894902
Caryophyllales	Caryophyllaceae	Spergularia media	NMW6464	POWNA2274-12	JN892555	JN895335
Caryophyllales	Caryophyllaceae	Spergularia media	NMW786	POWNA723-10	JN891830	JN894807
Caryophyllales	Caryophyllaceae	Spergularia rubra	NMW2827	POWNA1870-12	JN891965	JN895156
Caryophyllales	Caryophyllaceae	Spergularia rubra	NMW2829	POWNA1864-12	JN891959	JN895148
Caryophyllales	Caryophyllaceae	Spergularia rubra	NMW5246	POWNB108-10	JN893434	JN895969
Caryophyllales	Caryophyllaceae	Spergularia rubra	NMW787	POWNA724-10	JN891829	JN894806
Caryophyllales	Caryophyllaceae	Spergularia rupicola	NMW2830	POWNA2045-12	JN890950	JN895066
Caryophyllales	Caryophyllaceae	Spergularia rupicola	NMW2831	POWNA3102-12	JN892196
Caryophyllales	Caryophyllaceae	Spergularia rupicola	NMW785	POWNA725-10	JN891831	JN894504
Caryophyllales	Caryophyllaceae	Stellaria graminea	NBGW3021	POWNA732-10	JN890625	JN893905
Caryophyllales	Caryophyllaceae	Stellaria graminea	NMW2832	POWNA2043-12	JN892193	JN895064
Caryophyllales	Caryophyllaceae	Stellaria graminea	NMW2833	POWNA3100-12	JN892194	JN894151
Caryophyllales	Caryophyllaceae	Stellaria holostea	NMW2834	POWNA2049-12	JN892199
Caryophyllales	Caryophyllaceae	Stellaria holostea	NMW2835	POWNA3106-12	JN892200	JN894983
Caryophyllales	Caryophyllaceae	Stellaria holostea	NMW6221	POWNA1756-12	JN893050	JN894785
Caryophyllales	Caryophyllaceae	Stellaria holostea	NMW780	POWNA733-10	JN891836
Caryophyllales	Caryophyllaceae	Stellaria media	NMW2837	POWNA2048-12	JN892198
Caryophyllales	Caryophyllaceae	Stellaria media	NMW2838	POWNA2039-12	JN892187	JN895058
Caryophyllales	Caryophyllaceae	Stellaria media	NMW5184	POWNB060-10	JN892262	JN895111
Caryophyllales	Caryophyllaceae	Stellaria media	NMW778	POWNA734-10	JN893483	JN896003
Caryophyllales	Caryophyllaceae	Stellaria neglecta	NMW2839	POWNA3095-12	JN892188	JN894105
Caryophyllales	Caryophyllaceae	Stellaria neglecta	NMW2840	POWNA946-12	JN890565	JN893860
Caryophyllales	Caryophyllaceae	Stellaria nemorum	NMW2842	POWNA945-12	JN890564	JN893859
Caryophyllales	Caryophyllaceae	Stellaria nemorum	NMW2843	POWNA944-12	JN890563
Caryophyllales	Caryophyllaceae	Stellaria nemorum	NMW779	POWNA735-10	JN893484
Caryophyllales	Caryophyllaceae	Stellaria pallida	NMW2845	POWNA943-12	JN890562	JN893858
Caryophyllales	Caryophyllaceae	Stellaria pallida	NMW782	POWNA736-10	JN891834	JN894811
Caryophyllales	Caryophyllaceae	Stellaria palustris	NMW2847	POWNA941-12	JN890611
Caryophyllales	Caryophyllaceae	Stellaria palustris	NMW2848	POWNA940-12	JN890559
Caryophyllales	Caryophyllaceae	Stellaria palustris	NMW2849	POWNA939-12	JN890558
Caryophyllales	Caryophyllaceae	Stellaria palustris	NMW775	POWNA737-10	JN893490
Caryophyllales	Caryophyllaceae	Stellaria uliginosa	NMW2851	POWNA1919-12	JN890782	JN895430
Caryophyllales	Caryophyllaceae	Stellaria uliginosa	NMW777	POWNA738-10	JN893489	JN896007
Caryophyllales	Droseraceae	Drosera anglica	NMW3617	POWNA1344-12	JN891180
Caryophyllales	Droseraceae	Drosera anglica	NMW5058	POWNB005-10	JN891312	JN894432
Caryophyllales	Droseraceae	Drosera intermedia	NMW3618	POWNA1338-12	JN891175
Caryophyllales	Droseraceae	Drosera rotundifolia	NBGW6054	POWNB222-10	JN893776
Caryophyllales	Droseraceae	Drosera rotundifolia	NMW6253	POWNA2462-12	JN892827	JN895524
Caryophyllales	Droseraceae	Drosera rotundifolia	NMW6255	POWNA2460-12	JN892825	JN895618
Caryophyllales	Frankeniaceae	Frankenia laevis	NMW278	POWNA859-10	JN892243
Caryophyllales	Montiaceae	Montia fontana	NMW2907	POWNA1390-12	JN891226	JN894372
Caryophyllales	Montiaceae	Montia fontana	NMW2908	POWNA1217-12	JN891297	JN894185
Caryophyllales	Montiaceae	Montia fontana	NMW556	POWNA480-10	JN893439	JN895972
Caryophyllales	Plumbaginaceae	Armeria maritima	NMW059	POWNA052-10	JN892412	JN895222
Caryophyllales	Plumbaginaceae	Armeria maritima	NMW2909	POWNA1226-12	JN891216
Caryophyllales	Plumbaginaceae	Armeria maritima	NMW6463	POWNA2272-12	JN892553	JN895333
Caryophyllales	Plumbaginaceae	Limonium binervosum	NMW2912	POWNA1214-12	JN890969
Caryophyllales	Plumbaginaceae	Limonium binervosum	NMW2913	POWNA1213-12	JN890968
Caryophyllales	Plumbaginaceae	Limonium binervosum	NMW5248	POWNB116-10	JN893427
Caryophyllales	Plumbaginaceae	Limonium humile	NMW2915	POWNA2741-12	JN893200
Caryophyllales	Plumbaginaceae	Limonium humile	NMW495	POWNA424-10	JN891805	JN894792
Caryophyllales	Plumbaginaceae	Limonium vulgare	NMW2917	POWNA1209-12	JN890964
Caryophyllales	Plumbaginaceae	Limonium vulgare	NMW2947	POWNA1915-12	JN893583
Caryophyllales	Plumbaginaceae	Limonium vulgare	NMW5199	POWNB070-10	JN892498	JN895287
Caryophyllales	Polygonaceae	Fallopia convolvulus	NMW2919	POWNA1205-12	JN890960	JN894168
Caryophyllales	Polygonaceae	Fallopia convolvulus	NMW344	POWNA899-10	JN891659	JN894421
Caryophyllales	Polygonaceae	Fallopia convolvulus	NMW5267	POWNB124-10	JN890617	JN893898
Caryophyllales	Polygonaceae	Fallopia dumetorum	NMW2921	POWNA1054-12	JN890734
Caryophyllales	Polygonaceae	Fallopia dumetorum	NMW2922	POWNA1055-12	JN890735
Caryophyllales	Polygonaceae	Fallopia dumetorum	NMW2953	POWNA2894-12	JN893392
Caryophyllales	Polygonaceae	Oxyria digyna	NBGW6098	POWNB173-10	JN890981
Caryophyllales	Polygonaceae	Persicaria amphibia	NMW2923	POWNA1776-12	JN890736	JN893996
Caryophyllales	Polygonaceae	Persicaria amphibia	NMW2924	POWNA1057-12	JN890737
Caryophyllales	Polygonaceae	Persicaria amphibia	NMW2925	POWNA1058-12	JN890738	JN895115
Caryophyllales	Polygonaceae	Persicaria amphibia	NMW5270	POWNB118-10	JN893693
Caryophyllales	Polygonaceae	Persicaria amphibia	NMW612	POWNA521-10	JN893747
Caryophyllales	Polygonaceae	Persicaria bistorta	NMW2930	POWNA3175-12	JN893814	JN895627
Caryophyllales	Polygonaceae	Persicaria bistorta	NMW2931	POWNA1755-12	JN893813	JN896158
Caryophyllales	Polygonaceae	Persicaria bistorta	NMW613	POWNA522-10	JN893746	JN896187
Caryophyllales	Polygonaceae	Persicaria hydropiper	NMW2926	POWNA1059-12	JN890739	JN893998
Caryophyllales	Polygonaceae	Persicaria hydropiper	NMW2927	POWNA1060-12	JN890740	JN894817
Caryophyllales	Polygonaceae	Persicaria hydropiper	NMW614	POWNA523-10	JN893741	JN896183
Caryophyllales	Polygonaceae	Persicaria lapathifolia	NMW2928	POWNA1061-12	JN890741	JN894818
Caryophyllales	Polygonaceae	Persicaria lapathifolia	NMW2929	POWNA1062-12	JN890742	JN894669
Caryophyllales	Polygonaceae	Persicaria lapathifolia	NMW615	POWNA524-10	JN893740	JN895789
Caryophyllales	Polygonaceae	Persicaria maculosa	NMW2932	POWNA3173-12	JN893812	JN894780
Caryophyllales	Polygonaceae	Persicaria maculosa	NMW2933	POWNA1732-12	JN893811	JN896149
Caryophyllales	Polygonaceae	Persicaria maculosa	NMW616	POWNA525-10	JN893743	JN896185
Caryophyllales	Polygonaceae	Persicaria minor	NMW2934	POWNA987-12	JN893818	JN896165
Caryophyllales	Polygonaceae	Persicaria minor	NMW2935	POWNA3098-12	JN893817	JN896164
Caryophyllales	Polygonaceae	Persicaria minor	NMW617	POWNA526-10	JN893742	JN896184
Caryophyllales	Polygonaceae	Persicaria mitis	NMW2936	POWNA1778-12	JN893816	JN896241
Caryophyllales	Polygonaceae	Persicaria mitis	NMW2937	POWNA3176-12	JN893815	JN896240
Caryophyllales	Polygonaceae	Persicaria mitis	NMW2938	POWNA1811-12	JN893822
Caryophyllales	Polygonaceae	Persicaria vivipara	NMW2939	POWNA3182-12	JN893821
Caryophyllales	Polygonaceae	Persicaria vivipara	NMW2940	POWNA3019-12	JN893588	JN896079
Caryophyllales	Polygonaceae	Persicaria vivipara	NMW2941	POWNA3020-12	JN892317
Caryophyllales	Polygonaceae	Persicaria vivipara	NMW5040	POWNB018-10	JN891572	JN894624
Caryophyllales	Polygonaceae	Polygonum arenastrum	NMW2942	POWNA3017-12	JN893586	JN896077
Caryophyllales	Polygonaceae	Polygonum arenastrum	NMW2943	POWNA2118-12	JN893587
Caryophyllales	Polygonaceae	Polygonum arenastrum	NMW5191	POWNB073-10	JN892493	JN895284
Caryophyllales	Polygonaceae	Polygonum aviculare	NMW2945	POWNA3016-12	JN892306	JN896076
Caryophyllales	Polygonaceae	Polygonum aviculare	NMW2948	POWNA2019-12		JN895161
Caryophyllales	Polygonaceae	Polygonum aviculare	NMW5201	POWNB074-10	JN892484	JN895276
Caryophyllales	Polygonaceae	Polygonum oxyspermum	NMW2949	POWNA3027-12	JN893596
Caryophyllales	Polygonaceae	Polygonum oxyspermum	NMW2950	POWNA2893-12	JN893391
Caryophyllales	Polygonaceae	Polygonum oxyspermum	NMW648	POWNA549-10	JN891125	JN894295
Caryophyllales	Polygonaceae	Polygonum rurivagum	NMW2951	POWNA2892-12	JN893390
Caryophyllales	Polygonaceae	Polygonum rurivagum	NMW2952	POWNA2895-12	JN893393
Caryophyllales	Polygonaceae	Polygonum rurivagum	NMW649	POWNA550-10	JN891126	JN894296
Caryophyllales	Polygonaceae	Rumex acetosa	NBGW7289	POWNA2290-12	JN892576	JN895619
Caryophyllales	Polygonaceae	Rumex acetosa	NMW2957	POWNA2898-12	JN893396	JN895940
Caryophyllales	Polygonaceae	Rumex acetosa	NMW2958	POWNA2888-12	JN893386
Caryophyllales	Polygonaceae	Rumex acetosa	NMW6182	POWNA2137-12	JN892337	JN895163
Caryophyllales	Polygonaceae	Rumex acetosella	NMW2961	POWNA2695-12	JN893123
Caryophyllales	Polygonaceae	Rumex acetosella	NMW5030	POWNB025-10	JN893152	JN895758
Caryophyllales	Polygonaceae	Rumex acetosella	NMW6237	POWNA1020-12	JN893332	JN893966
Caryophyllales	Polygonaceae	Rumex conglomeratus	NMW2962	POWNA2696-12	JN892847	JN895741
Caryophyllales	Polygonaceae	Rumex conglomeratus	NMW2963	POWNA2697-12	JN893125
Caryophyllales	Polygonaceae	Rumex conglomeratus	NMW6371	POWNA1317-12	JN891137	JN894305
Caryophyllales	Polygonaceae	Rumex conglomeratus	NMW830	POWNA617-10	JN891402
Caryophyllales	Polygonaceae	Rumex crispus	NMW2964	POWNA2691-12	JN893119	JN895739
Caryophyllales	Polygonaceae	Rumex crispus	NMW2965	POWNA2692-12	JN893120	JN895740
Caryophyllales	Polygonaceae	Rumex crispus	NMW831	POWNA618-10	JN891401	JN894497
Caryophyllales	Polygonaceae	Rumex hydrolapathum	NMW2966	POWNA2693-12	JN893121
Caryophyllales	Polygonaceae	Rumex hydrolapathum	NMW2967	POWNA2694-12	JN893122
Caryophyllales	Polygonaceae	Rumex hydrolapathum	NMW2968	POWNA2687-12	JN893115	JN895736
Caryophyllales	Polygonaceae	Rumex hydrolapathum	NMW5203	POWNB079-10	JN892486	JN895278
Caryophyllales	Polygonaceae	Rumex hydrolapathum	NMW862	POWNA619-10	JN892145	JN895026
Caryophyllales	Polygonaceae	Rumex maritimus	NMW2969	POWNA2688-12	JN893116	JN895737
Caryophyllales	Polygonaceae	Rumex maritimus	NMW2970	POWNA1596-12	JN892880	JN894596
Caryophyllales	Polygonaceae	Rumex maritimus	NMW832	POWNA620-10	JN891404	JN894499
Caryophyllales	Polygonaceae	Rumex obtusifolius	NMW2971	POWNA2515-12	JN892879
Caryophyllales	Polygonaceae	Rumex obtusifolius	NMW2972	POWNA2514-12	JN892878	JN895557
Caryophyllales	Polygonaceae	Rumex obtusifolius	NMW6191	POWNA1991-12	JN892129	JN895017
Caryophyllales	Polygonaceae	Rumex obtusifolius	NMW872	POWNA621-10	JN892350	JN895171
Caryophyllales	Polygonaceae	Rumex palustris	NMW2973	POWNA2632-12	JN892877	JN895664
Caryophyllales	Polygonaceae	Rumex palustris	NMW2974	POWNA2512-12	JN892876	JN895555
Caryophyllales	Polygonaceae	Rumex palustris	NMW2975	POWNA1587-12	JN892875
Caryophyllales	Polygonaceae	Rumex pulcher	NMW2976	POWNA2510-12	JN892874
Caryophyllales	Polygonaceae	Rumex pulcher	NMW871	POWNA622-10	JN892347
Caryophyllales	Polygonaceae	Rumex rupestris	NMW2978	POWNA2508-12	JN892872
Caryophyllales	Polygonaceae	Rumex rupestris	NMW5152	POWNB053-10	JN892044	JN894961
Caryophyllales	Polygonaceae	Rumex rupestris	NMW870	POWNA875-10	JN892348
Caryophyllales	Polygonaceae	Rumex sanguineus	NMW2981	POWNA2900-12	JN892660	JN895945
Caryophyllales	Polygonaceae	Rumex sanguineus	NMW2982	POWNA2360-12	JN892658
Caryophyllales	Polygonaceae	Rumex sanguineus	NMW6370	POWNA1318-12	JN891138	JN894306
Caryophyllales	Polygonaceae	Rumex sanguineus	NMW869	POWNA623-10	JN892149
Celastrales	Celastraceae	Euonymus europaeus	NMW320	POWNA260-10	JN891101	JN894770
Celastrales	Celastraceae	Euonymus europaeus	NMW4138	POWNA2257-12	JN892518	JN895303
Celastrales	Parnassiaceae	Parnassia palustris	NMW4571	POWNA1926-12	JN892056	JN894972
Celastrales	Parnassiaceae	Parnassia palustris	NMW4572	POWNA1928-12	JN892761
Celastrales	Parnassiaceae	Parnassia palustris	NMW608	POWNA517-10	JN893512	JN896020
Ceratophyllales	Ceratopyllaceae	Ceratophyllum demersum	NMW199	POWNA164-10	JN892592	JN895364
Ceratophyllales	Ceratopyllaceae	Ceratophyllum demersum	NMW3922	POWNA1743-12	JN891781	JN894774
Ceratophyllales	Ceratopyllaceae	Ceratophyllum demersum	NMW3923	POWNA1296-12	JN891780
Ceratophyllales	Ceratopyllaceae	Ceratophyllum submersum	NMW198	POWNA165-10	JN892591	JN895363
Ceratophyllales	Ceratopyllaceae	Ceratophyllum submersum	NMW3924	POWNA1742-12	JN891779	JN894772
Ceratophyllales	Ceratopyllaceae	Ceratophyllum submersum	NMW3925	POWNA1293-12	JN891778	JN894275
Cornales	Cornaceae	Cornus sanguinea	NMW238	POWNA195-10	JN893154	JN895760
Cornales	Cornaceae	Cornus sanguinea	NMW4141	POWNA1471-12	JN891357	JN894469
Cornales	Cornaceae	Cornus sanguinea	NMW6154	POWNA1345-12	JN891181	JN894343
Cucurbitales	Cucurbitaceae	Bryonia dioica	NMW105	POWNA087-10	JN890977	JN894182
Cucurbitales	Cucurbitaceae	Bryonia dioica	NMW3718	POWNA1825-12	JN891924	JN894870
Cucurbitales	Cucurbitaceae	Bryonia dioica	NMW3719	POWNA1826-12	JN891925	JN894871
Dioscoreales	Dioscoreaceae	Tamus communis	NMW3780	POWNA2690-12	JN893118
Dioscoreales	Dioscoreaceae	Tamus communis	NMW3781	POWNA2689-12	JN893117	JN895738
Dioscoreales	Dioscoreaceae	Tamus communis	NMW6323	POWNA2573-12	JN893751	JN895603
Dioscoreales	Dioscoreaceae	Tamus communis	NMW999	POWNA742-10	JN892560	JN895566
Dioscoreales	Nartheciaceae	Narthecium ossifragum	NMW3818	POWNA3049-12	JN891743	JN894746
Dioscoreales	Nartheciaceae	Narthecium ossifragum	NMW569	POWNA492-10	JN890810	JN894055
Dioscoreales	Nartheciaceae	Narthecium ossifragum	NMW6244	POWNA2303-12	JN892602	JN895088
Dipsacales	Adoxaceae	Adoxa moschatellina	NMW006	POWNA006-10	JN891274	JN894399
Dipsacales	Adoxaceae	Adoxa moschatellina	NMW2337	POWNA3157-12	JN893796	JN896224
Dipsacales	Adoxaceae	Adoxa moschatellina	NMW2338	POWNA3153-12	JN893793
Dipsacales	Caprifoliaceae	Lonicera periclymenum	NBGW3030	POWNA435-10	JN893710
Dipsacales	Caprifoliaceae	Lonicera periclymenum	NMW2339	POWNA3152-12	JN893792
Dipsacales	Caprifoliaceae	Lonicera periclymenum	NMW2340	POWNA2348-12	JN891806	JN895397
Dipsacales	Caprifoliaceae	Lonicera periclymenum	NMW6203	POWNA2987-12	JN890985	JN894981
Dipsacales	Caprifoliaceae	Lonicera periclymenum	NMW6219	POWNA3139-12	JN893463	JN896210
Dipsacales	Caprifoliaceae	Sambucus ebulus	NMW2341	POWNA2349-12	JN890911	JN895398
Dipsacales	Caprifoliaceae	Sambucus ebulus	NMW2342	POWNA2841-12	JN893334	JN895399
Dipsacales	Caprifoliaceae	Sambucus ebulus	NMW763	POWNA650-10	JN893720	JN896168
Dipsacales	Caprifoliaceae	Sambucus nigra	NBGW3034	POWNA651-10	JN893713	JN896163
Dipsacales	Caprifoliaceae	Sambucus nigra	NMW2343	POWNA2843-12	JN893335	JN895400
Dipsacales	Caprifoliaceae	Sambucus nigra	NMW2344	POWNA2344-12	JN891794	JN895393
Dipsacales	Caprifoliaceae	Viburnum lantana	NMW2345	POWNA2345-12	JN890844	JN895394
Dipsacales	Caprifoliaceae	Viburnum lantana	NMW2346	POWNA2346-12	JN891150	JN895395
Dipsacales	Caprifoliaceae	Viburnum lantana	NMW931	POWNA807-10	JN891679	JN894704
Dipsacales	Caprifoliaceae	Viburnum opulus	NBGW3039	POWNA808-10	JN892941	JN896159
Dipsacales	Caprifoliaceae	Viburnum opulus	NMW2347	POWNA2829-12	JN893199	JN895890
Dipsacales	Caprifoliaceae	Viburnum opulus	NMW2348	POWNA3082-12	JN893691	JN895389
Dipsacales	Dipsacaceae	Dipsacus fullonum	NBGW7121	POWNB181-10	JN893731	JN896176
Dipsacales	Dipsacaceae	Dipsacus fullonum	NMW2349	POWNA2812-12	JN893294	JN895390
Dipsacales	Dipsacaceae	Dipsacus fullonum	NMW2350	POWNA2214-12	JN891955	JN895239
Dipsacales	Dipsacaceae	Dipsacus fullonum	NMW2357	POWNA2207-12	JN892429
Dipsacales	Dipsacaceae	Dipsacus fullonum	NMW5180	POWNB058-10	JN890898	JN895114
Dipsacales	Dipsacaceae	Dipsacus pilosus	NMW2351	POWNA2213-12	JN891951	JN894894
Dipsacales	Dipsacaceae	Dipsacus pilosus	NMW2352	POWNA2212-12	JN892434
Dipsacales	Dipsacaceae	Dipsacus pilosus	NMW268	POWNA226-10	JN892032	JN894949
Dipsacales	Dipsacaceae	Knautia arvensis	NMW2353	POWNA2211-12	JN892433	JN895237
Dipsacales	Dipsacaceae	Knautia arvensis	NMW2354	POWNA2210-12	JN892432	JN895236
Dipsacales	Dipsacaceae	Knautia arvensis	NMW466	POWNA397-10	JN891640	JN894671
Dipsacales	Dipsacaceae	Scabiosa columbaria	NMW1008	POWNA659-10	JN891310	JN894429
Dipsacales	Dipsacaceae	Scabiosa columbaria	NMW2355	POWNA2209-12	JN892431	JN894881
Dipsacales	Dipsacaceae	Scabiosa columbaria	NMW2356	POWNA2208-12	JN891595	JN894880
Dipsacales	Dipsacaceae	Succisa pratensis	NMW2358	POWNA2206-12	JN892026
Dipsacales	Dipsacaceae	Succisa pratensis	NMW2359	POWNA2205-12	JN892023	JN895232
Dipsacales	Dipsacaceae	Succisa pratensis	NMW772	POWNA741-10	JN893486	JN896004
Dipsacales	Valerianaceae	Valeriana dioica	NMW2360	POWNA2656-12	JN892723	JN895447
Dipsacales	Valerianaceae	Valeriana dioica	NMW2361	POWNA2657-12	JN892724	JN895448
Dipsacales	Valerianaceae	Valeriana dioica	NMW6341	POWNA1150-12	JN892701	JN894116
Dipsacales	Valerianaceae	Valeriana dioica	NMW960	POWNA790-10	JN890925
Dipsacales	Valerianaceae	Valeriana officinalis	NMW2362	POWNA2654-12	JN893079	JN895710
Dipsacales	Valerianaceae	Valeriana officinalis	NMW2363	POWNA2407-12	JN892722
Dipsacales	Valerianaceae	Valeriana officinalis	NMW6231	POWNA2834-12	JN890693	JN895893
Dipsacales	Valerianaceae	Valeriana officinalis	NMW959	POWNA791-10	JN893515	JN896022
Dipsacales	Valerianaceae	Valerianella carinata	NMW2364	POWNA2652-12	JN892720	JN895708
Dipsacales	Valerianaceae	Valerianella carinata	NMW2365	POWNA2653-12	JN892721	JN895709
Dipsacales	Valerianaceae	Valerianella carinata	NMW2366	POWNA2399-12	JN893075	JN895706
Dipsacales	Valerianaceae	Valerianella dentata	NMW2367	POWNA2651-12	JN892717	JN895707
Dipsacales	Valerianaceae	Valerianella dentata	NMW2368	POWNA2658-12	JN892733	JN895714
Dipsacales	Valerianaceae	Valerianella dentata	NMW957	POWNA792-10	JN893516	JN896023
Dipsacales	Valerianaceae	Valerianella eriocarpa	NMW2369	POWNA2659-12	JN892738
Dipsacales	Valerianaceae	Valerianella eriocarpa	NMW2370	POWNA2487-12	JN892850
Dipsacales	Valerianaceae	Valerianella eriocarpa	NMW955	POWNA793-10	JN893518	JN896025
Dipsacales	Valerianaceae	Valerianella locusta	NMW2371	POWNA2486-12	JN891405	JN895536
Dipsacales	Valerianaceae	Valerianella locusta	NMW2372	POWNA2489-12	JN891409
Dipsacales	Valerianaceae	Valerianella locusta	NMW954	POWNA794-10	JN893517	JN896024
Dipsacales	Valerianaceae	Valerianella rimosa	NMW2375	POWNA2490-12	JN892853
Ericales	Balsaminaceae	Impatiens nolitangere	NMW417	POWNA374-10	JN893220	JN895807
Ericales	Balsaminaceae	Impatiens nolitangere	NMW4279	POWNA3077-12	JN893685
Ericales	Balsaminaceae	Impatiens nolitangere	NMW4280	POWNA2599-12	JN892085
Ericales	Ericaceae	Andromeda polifolia	NMW041	POWNA033-10	JN892203	JN895074
Ericales	Ericaceae	Andromeda polifolia	NMW3576	POWNA2817-12	JN893299	JN895868
Ericales	Ericaceae	Calluna vulgaris	NMW118	POWNA094-10	JN890752	JN894846
Ericales	Ericaceae	Calluna vulgaris	NMW3578	POWNA2813-12	JN893295	JN895864
Ericales	Ericaceae	Calluna vulgaris	NMW3579	POWNA974-12	JN893296
Ericales	Ericaceae	Calluna vulgaris	NMW6238	POWNA2826-12	JN891388	JN895888
Ericales	Ericaceae	Empetrum nigrum	NMW289	POWNA239-10	JN891889	JN895431
Ericales	Ericaceae	Empetrum nigrum	NMW3574	POWNA2815-12	JN893297	JN895866
Ericales	Ericaceae	Empetrum nigrum	NMW3575	POWNA2816-12	JN893298	JN895867
Ericales	Ericaceae	Erica cinerea	NMW298	POWNA245-10	JN890834	JN895169
Ericales	Ericaceae	Erica cinerea	NMW3580	POWNA2608-12	JN893004	JN895360
Ericales	Ericaceae	Erica cinerea	NMW3581	POWNA2607-12	JN893003
Ericales	Ericaceae	Erica tetralix	NMW299	POWNA246-10	JN892342	JN895167
Ericales	Ericaceae	Erica tetralix	NMW3583	POWNA3004-12	JN893573	JN895361
Ericales	Ericaceae	Erica tetralix	NMW6256	POWNA2458-12	JN892822	JN895519
Ericales	Ericaceae	Hypopitys monotropa	NMW555	POWNA908-10		JN895975
Ericales	Ericaceae	Orthilia secunda	NMW3595	POWNA2451-12	JN891123	JN894293
Ericales	Ericaceae	Orthilia secunda	NMW594	POWNA505-10	JN891124	JN894294
Ericales	Ericaceae	Pyrola minor	NMW3596	POWNA2450-12	JN891118	JN894288
Ericales	Ericaceae	Pyrola minor	NMW3597	POWNA2821-12	JN892804	JN894852
Ericales	Ericaceae	Pyrola minor	NMW685	POWNA572-10	JN890802	JN894990
Ericales	Ericaceae	Pyrola rotundifolia	NMW3598	POWNA2452-12	JN892808	JN895506
Ericales	Ericaceae	Pyrola rotundifolia	NMW3599	POWNA2453-12	JN892809	JN895507
Ericales	Ericaceae	Pyrola rotundifolia	NMW595	POWNA573-10	JN893276	JN895849
Ericales	Ericaceae	Vaccinium myrtillus	NMW6239	POWNA2827-12	JN891394	JN893949
Ericales	Ericaceae	Vaccinium myrtillus	NMW6261	POWNA2023-12	JN892169	JN895046
Ericales	Ericaceae	Vaccinium myrtillus	NMW939	POWNA787-10	JN891673	JN894699
Ericales	Ericaceae	Vaccinium oxycoccos	NMW3584	POWNA2960-12	JN893514	JN895357
Ericales	Ericaceae	Vaccinium oxycoccos	NMW3585	POWNA2292-12	JN892583	JN895356
Ericales	Ericaceae	Vaccinium oxycoccos	NMW3586	POWNA2293-12	JN893002	JN895646
Ericales	Ericaceae	Vaccinium oxycoccos	NMW938	POWNA788-10	JN891672
Ericales	Ericaceae	Vaccinium vitis	NMW3589	POWNA2295-12	JN892593
Ericales	Ericaceae	Vaccinium vitis	NMW3590	POWNA1299-12	JN892801
Ericales	Ericaceae	Vaccinium vitis	NMW937	POWNA789-10	JN891677	JN894702
Ericales	Primulaceae	Anagallis arvensis	NBGW6065	POWNB219-10	JN890701	JN893965
Ericales	Primulaceae	Anagallis arvensis	NMW3625	POWNA2619-12	JN893014	JN895655
Ericales	Primulaceae	Anagallis arvensis	NMW3627	POWNA2620-12	JN893015	JN895656
Ericales	Primulaceae	Anagallis arvensis	NMW5241	POWNB134-10	JN893430	JN895967
Ericales	Primulaceae	Anagallis minima	NMW038	POWNA031-10	JN891009	JN894204
Ericales	Primulaceae	Anagallis minima	NMW3628	POWNA1173-12	JN890928
Ericales	Primulaceae	Anagallis minima	NMW3629	POWNA1174-12	JN890929
Ericales	Primulaceae	Anagallis tenella	NMW039	POWNA032-10	JN891008	JN894203
Ericales	Primulaceae	Anagallis tenella	NMW3630	POWNA1032-12	JN890713	JN893976
Ericales	Primulaceae	Anagallis tenella	NMW3631	POWNA1031-12	JN890712	JN893975
Ericales	Primulaceae	Glaux maritima	NMW398	POWNA340-10	JN893452	JN895983
Ericales	Primulaceae	Hottonia palustris	NMW5286	POWNB142-10	JN891077	JN894258
Ericales	Primulaceae	Lysimachia nemorum	NMW3637	POWNA1657-12	JN891671	JN894698
Ericales	Primulaceae	Lysimachia nemorum	NMW3638	POWNA1656-12	JN891670	JN894697
Ericales	Primulaceae	Lysimachia nemorum	NMW521	POWNA448-10	JN893195	JN895785
Ericales	Primulaceae	Lysimachia nummularia	NBGW4035	POWNA449-10	JN893418	JN895958
Ericales	Primulaceae	Lysimachia nummularia	NMW3640	POWNA1759-12	JN892386	JN895200
Ericales	Primulaceae	Lysimachia nummularia	NMW6477	POWNA2422-12	JN892753	JN895465
Ericales	Primulaceae	Lysimachia vulgaris	NMW3641	POWNA1760-12		JN895201
Ericales	Primulaceae	Lysimachia vulgaris	NMW3642	POWNA1757-12	JN892384
Ericales	Primulaceae	Lysimachia vulgaris	NMW522	POWNA450-10	JN893194
Ericales	Primulaceae	Primula veris	NBGW6040	POWNB216-10		JN896058
Ericales	Primulaceae	Primula veris	NMW3643	POWNA2170-12	JN891798
Ericales	Primulaceae	Primula veris	NMW3644	POWNA2174-12	JN891815
Ericales	Primulaceae	Primula veris	NMW3645	POWNA2175-12	JN891816
Ericales	Primulaceae	Primula veris	NMW5021	POWNB097-10	JN893423	JN895962
Ericales	Primulaceae	Primula vulgaris	NBGW7205	POWNA1324-12	JN891144	JN894310
Ericales	Primulaceae	Primula vulgaris	NMW3646	POWNA2173-12	JN891810
Ericales	Primulaceae	Primula vulgaris	NMW6257	POWNA2459-12	JN892823	JN895520
Ericales	Primulaceae	Primula vulgaris	NMW6262	POWNA2022-12	JN892168	JN895045
Ericales	Primulaceae	Primula vulgaris	NMW674	POWNA565-10	JN891863
Ericales	Primulaceae	Samolus valerandi	NMW3648	POWNA2166-12	JN892381	JN895196
Ericales	Primulaceae	Samolus valerandi	NMW6421	POWNA2953-12	JN893494	JN896008
Ericales	Primulaceae	Samolus valerandi	NMW764	POWNA652-10	JN893722	JN896170
Fabales	Fabaceae	Anthyllis vulneraria	NMW048	POWNA043-10	JN892206	JN895076
Fabales	Fabaceae	Anthyllis vulneraria	NMW4167	POWNA1793-12	JN891852
Fabales	Fabaceae	Anthyllis vulneraria	NMW4168	POWNA1790-12	JN891849	JN894822
Fabales	Fabaceae	Anthyllis vulneraria	NMW6405	POWNA2602-12	JN892998	JN895642
Fabales	Fabaceae	Astragalus glycyphyllos	NMW071	POWNA062-10	JN891979	JN894914
Fabales	Fabaceae	Astragalus glycyphyllos	NMW4169	POWNA1791-12	JN891850	JN894823
Fabales	Fabaceae	Astragalus glycyphyllos	NMW4170	POWNA1638-12	JN891624
Fabales	Fabaceae	Cytisus scoparius	NMW252	POWNA208-10	JN891814	JN894797
Fabales	Fabaceae	Cytisus scoparius	NMW4171	POWNA1637-12	JN891623
Fabales	Fabaceae	Cytisus scoparius	NMW4172	POWNA1640-12	JN891626	JN894661
Fabales	Fabaceae	Genista anglica	NMW380	POWNA319-10	JN893665	JN896133
Fabales	Fabaceae	Genista anglica	NMW4173	POWNA1639-12	JN891625	JN894660
Fabales	Fabaceae	Genista anglica	NMW4174	POWNA1642-12	JN891628	JN894663
Fabales	Fabaceae	Genista pilosa	NMW381	POWNA320-10	JN893664	JN896132
Fabales	Fabaceae	Genista pilosa	NMW4175	POWNA1641-12	JN891627	JN894662
Fabales	Fabaceae	Genista pilosa	NMW4176	POWNA1644-12	JN891630	JN894665
Fabales	Fabaceae	Genista tinctoria	NMW382	POWNA321-10	JN893663	JN896131
Fabales	Fabaceae	Genista tinctoria	NMW4177	POWNA1643-12	JN891629	JN894664
Fabales	Fabaceae	Genista tinctoria	NMW4178	POWNA1646-12	JN891632
Fabales	Fabaceae	Hippocrepis comosa	NMW416	POWNA354-10	JN893221
Fabales	Fabaceae	Hippocrepis comosa	NMW4179	POWNA1645-12	JN891631
Fabales	Fabaceae	Hippocrepis comosa	NMW4180	POWNA1131-12	JN890863	JN894094
Fabales	Fabaceae	Lathyrus japonicus	NMW4181	POWNA1132-12	JN890864	JN894095
Fabales	Fabaceae	Lathyrus japonicus	NMW4182	POWNA1133-12	JN890865	JN894096
Fabales	Fabaceae	Lathyrus japonicus	NMW4183	POWNA1134-12	JN890866	JN894097
Fabales	Fabaceae	Lathyrus japonicus	NMW474	POWNA905-10	JN891867	JN894834
Fabales	Fabaceae	Lathyrus linifolius	NMW4184	POWNA2260-12	JN892522	JN896138
Fabales	Fabaceae	Lathyrus linifolius	NMW4185	POWNA3079-12	JN893687	JN894099
Fabales	Fabaceae	Lathyrus linifolius	NMW475	POWNA407-10	JN891866	JN894833
Fabales	Fabaceae	Lathyrus nissolia	NMW4186	POWNA1135-12	JN890869	JN895317
Fabales	Fabaceae	Lathyrus nissolia	NMW4187	POWNA2261-12	JN892530
Fabales	Fabaceae	Lathyrus palustris	NMW4190	POWNA982-12	JN890637	JN893916
Fabales	Fabaceae	Lathyrus palustris	NMW4191	POWNA981-12	JN890636
Fabales	Fabaceae	Lathyrus palustris	NMW477	POWNA409-10	JN891868	JN894835
Fabales	Fabaceae	Lathyrus pratensis	NBGW5013	POWNA410-10	JN891335	JN894452
Fabales	Fabaceae	Lathyrus pratensis	NMW4188	POWNA1136-12	JN890871	JN894102
Fabales	Fabaceae	Lathyrus pratensis	NMW4189	POWNA1137-12	JN890872
Fabales	Fabaceae	Lathyrus sylvestris	NMW4192	POWNA980-12	JN890635
Fabales	Fabaceae	Lathyrus sylvestris	NMW4194	POWNA986-12	JN890641
Fabales	Fabaceae	Lathyrus sylvestris	NMW478	POWNA411-10	JN891874	JN894841
Fabales	Fabaceae	Lotus corniculatus	NBGW5014	POWNA436-10	JN891333	JN894450
Fabales	Fabaceae	Lotus corniculatus	NBGW7223	POWNA1011-12	JN890686	JN893956
Fabales	Fabaceae	Lotus corniculatus	NMW4195	POWNA985-12	JN890627	JN894302
Fabales	Fabaceae	Lotus corniculatus	NMW4196	POWNA984-12	JN890639
Fabales	Fabaceae	Lotus corniculatus	NMW6199	POWNA1989-12	JN892127	JN895015
Fabales	Fabaceae	Lotus glaber	NMW4197	POWNA983-12	JN890638	JN893917
Fabales	Fabaceae	Lotus glaber	NMW4198	POWNA989-12	JN890643	JN893921
Fabales	Fabaceae	Lotus glaber	NMW513	POWNA437-10	JN892506	JN895290
Fabales	Fabaceae	Lotus pedunculatus	NMW4199	POWNA988-12	JN890642	JN893920
Fabales	Fabaceae	Lotus pedunculatus	NMW4200	POWNA966-12	JN890605	JN893890
Fabales	Fabaceae	Lotus pedunculatus	NMW6364	POWNA1493-12	JN891386	JN894488
Fabales	Fabaceae	Lotus pedunculatus	NMW876	POWNA438-10	JN892354	JN895174
Fabales	Fabaceae	Lotus subbiflorus	NMW4201	POWNA965-12	JN890604	JN893889
Fabales	Fabaceae	Lotus subbiflorus	NMW4202	POWNA964-12	JN890603
Fabales	Fabaceae	Lotus subbiflorus	NMW514	POWNA439-10	JN892504
Fabales	Fabaceae	Medicago arabica	NMW4203	POWNA963-12	JN890602	JN893888
Fabales	Fabaceae	Medicago arabica	NMW4204	POWNA969-12	JN890608	JN893892
Fabales	Fabaceae	Medicago arabica	NMW532	POWNA460-10	JN892937	JN895591
Fabales	Fabaceae	Medicago lupulina	NMW4205	POWNA968-12	JN890607	JN893891
Fabales	Fabaceae	Medicago lupulina	NMW4206	POWNA967-12	JN890606
Fabales	Fabaceae	Medicago lupulina	NMW533	POWNA461-10	JN892938	JN895592
Fabales	Fabaceae	Medicago polymorpha	NMW4208	POWNA1138-12	JN890875	JN893893
Fabales	Fabaceae	Medicago polymorpha	NMW4209	POWNA970-12	JN890609
Fabales	Fabaceae	Melilotus altissimus	NMW4210	POWNA1109-12	JN890823	JN894066
Fabales	Fabaceae	Melilotus altissimus	NMW4211	POWNA1110-12	JN890824	JN894067
Fabales	Fabaceae	Melilotus altissimus	NMW539	POWNA465-10	JN892934	JN895588
Fabales	Fabaceae	Ononis reclinata	NMW4213	POWNA1111-12	JN890825
Fabales	Fabaceae	Ononis reclinata	NMW580	POWNA500-10	JN890868	JN895657
Fabales	Fabaceae	Ononis repens	NMW4214	POWNA1112-12	JN890826
Fabales	Fabaceae	Ononis repens	NMW4215	POWNA1113-12	JN890827	JN894068
Fabales	Fabaceae	Ononis repens	NMW581	POWNA501-10	JN890867	JN894098
Fabales	Fabaceae	Ononis repens	NMW6403	POWNA2596-12	JN892992	JN895637
Fabales	Fabaceae	Ononis spinosa	NMW4216	POWNA1114-12	JN890828
Fabales	Fabaceae	Ononis spinosa	NMW4217	POWNA1115-12	JN890829
Fabales	Fabaceae	Ononis spinosa	NMW582	POWNA502-10	JN890870	JN894101
Fabales	Fabaceae	Ornithopus perpusillus	NMW4218	POWNA1116-12	JN890830	JN894069
Fabales	Fabaceae	Ornithopus perpusillus	NMW4219	POWNA1117-12	JN890831	JN894070
Fabales	Fabaceae	Ornithopus perpusillus	NMW588	POWNA504-10	JN890874	JN894104
Fabales	Fabaceae	Trifolium arvense	NMW4220	POWNA1268-12	JN891070	JN894252
Fabales	Fabaceae	Trifolium arvense	NMW4221	POWNA1267-12	JN891069	JN894251
Fabales	Fabaceae	Trifolium arvense	NMW976	POWNA760-10	JN890683	JN893955
Fabales	Fabaceae	Trifolium campestre	NBGW6053	POWNB218-10		JN896211
Fabales	Fabaceae	Trifolium campestre	NMW4222	POWNA1270-12	JN891072	JN894254
Fabales	Fabaceae	Trifolium campestre	NMW4223	POWNA1269-12	JN891071	JN894253
Fabales	Fabaceae	Trifolium campestre	NMW4224	POWNA1264-12	JN891066
Fabales	Fabaceae	Trifolium dubium	NBGW5011	POWNA761-10	JN891337	JN894454
Fabales	Fabaceae	Trifolium dubium	NBGW7267	POWNA1649-12	JN891652	JN894681
Fabales	Fabaceae	Trifolium dubium	NMW4225	POWNA1263-12	JN891065	JN894250
Fabales	Fabaceae	Trifolium dubium	NMW4226	POWNA1266-12	JN891068
Fabales	Fabaceae	Trifolium dubium	NMW6472	POWNA2424-12	JN892755	JN895467
Fabales	Fabaceae	Trifolium fragiferum	NMW4227	POWNA1265-12	JN891067
Fabales	Fabaceae	Trifolium fragiferum	NMW4228	POWNA1262-12	JN891064	JN894249
Fabales	Fabaceae	Trifolium fragiferum	NMW963	POWNA762-10	JN890922	JN894138
Fabales	Fabaceae	Trifolium medium	NBGW5031	POWNA763-10	JN890836	JN894074
Fabales	Fabaceae	Trifolium medium	NMW4229	POWNA1261-12	JN891063	JN894248
Fabales	Fabaceae	Trifolium medium	NMW4230	POWNA1451-12	JN891325
Fabales	Fabaceae	Trifolium micranthum	NMW4231	POWNA1452-12	JN891326
Fabales	Fabaceae	Trifolium micranthum	NMW4232	POWNA1449-12	JN891323	JN894443
Fabales	Fabaceae	Trifolium micranthum	NMW964	POWNA764-10	JN890921	JN894137
Fabales	Fabaceae	Trifolium occidentale	NMW4233	POWNA1450-12	JN891324	JN894444
Fabales	Fabaceae	Trifolium occidentale	NMW961	POWNA765-10	JN890924	JN894140
Fabales	Fabaceae	Trifolium ornithopodioides	NMW4235	POWNA1455-12	JN891664	JN894447
Fabales	Fabaceae	Trifolium ornithopodioides	NMW4236	POWNA1453-12	JN891327	JN894445
Fabales	Fabaceae	Trifolium ornithopodioides	NMW966	POWNA766-10	JN890919	JN894135
Fabales	Fabaceae	Trifolium pratense	NBGW6007	POWNB208-10	JN893083	JN895372
Fabales	Fabaceae	Trifolium pratense	NMW4237	POWNA1454-12	JN891328	JN894446
Fabales	Fabaceae	Trifolium pratense	NMW4238	POWNA1447-12	JN891321	JN894441
Fabales	Fabaceae	Trifolium repens	NBGW5010	POWNA767-10	JN891336	JN894453
Fabales	Fabaceae	Trifolium repens	NBGW7259	POWNA1808-12	JN891881	JN894845
Fabales	Fabaceae	Trifolium repens	NMW4240	POWNA2583-12	JN892961	JN895611
Fabales	Fabaceae	Trifolium repens	NMW4241	POWNA2582-12	JN892960
Fabales	Fabaceae	Trifolium repens	NMW6171	POWNA1728-12	JN891763	JN894761
Fabales	Fabaceae	Trifolium scabrum	NMW4242	POWNA2581-12	JN892959
Fabales	Fabaceae	Trifolium scabrum	NMW4243	POWNA2580-12	JN892958	JN895610
Fabales	Fabaceae	Trifolium scabrum	NMW968	POWNA768-10	JN890927	JN894142
Fabales	Fabaceae	Trifolium squamosum	NMW4244	POWNA2579-12	JN892957	JN895609
Fabales	Fabaceae	Trifolium squamosum	NMW4245	POWNA2578-12	JN891974	JN895608
Fabales	Fabaceae	Trifolium squamosum	NMW985	POWNA769-10	JN892777	JN895481
Fabales	Fabaceae	Trifolium striatum	NMW4246	POWNA2577-12	JN892955	JN895607
Fabales	Fabaceae	Trifolium striatum	NMW4247	POWNA2576-12	JN892954	JN895606
Fabales	Fabaceae	Trifolium striatum	NMW965	POWNA770-10	JN890920	JN894136
Fabales	Fabaceae	Trifolium strictum	NMW4248	POWNA2575-12	JN892953	JN895605
Fabales	Fabaceae	Trifolium strictum	NMW4249	POWNA2574-12	JN892952	JN895604
Fabales	Fabaceae	Trifolium strictum	NMW4250	POWNA2758-12	JN893214
Fabales	Fabaceae	Trifolium subterraneum	NMW4251	POWNA2759-12	JN893215	JN895803
Fabales	Fabaceae	Trifolium subterraneum	NMW967	POWNA771-10	JN890918
Fabales	Fabaceae	Trifolium suffocatum	NMW4254	POWNA2754-12		JN895800
Fabales	Fabaceae	Trifolium suffocatum	NMW4255	POWNA2755-12	JN893212
Fabales	Fabaceae	Trifolium suffocatum	NMW962	POWNA772-10	JN892968	JN894139
Fabales	Fabaceae	Ulex europaeus	NBGW5015	POWNA781-10	JN891334	JN894451
Fabales	Fabaceae	Ulex europaeus	NMW4256	POWNA2756-12		JN895801
Fabales	Fabaceae	Ulex europaeus	NMW4257	POWNA2855-12	JN893274	JN895802
Fabales	Fabaceae	Ulex gallii	NMW4258	POWNA2752-12	JN893210	JN895798
Fabales	Fabaceae	Ulex gallii	NMW4259	POWNA2844-12	JN893336	JN895799
Fabales	Fabaceae	Ulex gallii	NMW949	POWNA782-10	JN893750	JN896190
Fabales	Fabaceae	Vicia bithynica	NMW4260	POWNA2926-12	JN893456	JN895988
Fabales	Fabaceae	Vicia bithynica	NMW4261	POWNA2925-12		JN895987
Fabales	Fabaceae	Vicia bithynica	NMW929	POWNA809-10	JN891891	JN894848
Fabales	Fabaceae	Vicia cracca	NMW4262	POWNA2928-12	JN893458
Fabales	Fabaceae	Vicia cracca	NMW4263	POWNA2927-12	JN893457
Fabales	Fabaceae	Vicia cracca	NMW6365	POWNA1494-12	JN891387	JN894489
Fabales	Fabaceae	Vicia cracca	NMW913	POWNA810-10	JN891166	JN894329
Fabales	Fabaceae	Vicia hirsuta	NMW4264	POWNA2930-12	JN893460
Fabales	Fabaceae	Vicia hirsuta	NMW4265	POWNA2929-12	JN893459	JN895989
Fabales	Fabaceae	Vicia hirsuta	NMW4266	POWNA2932-12	JN893462	JN895991
Fabales	Fabaceae	Vicia lathyroides	NMW4267	POWNA2931-12	JN893461	JN895990
Fabales	Fabaceae	Vicia lathyroides	NMW914	POWNA811-10	JN891171	JN894334
Fabales	Fabaceae	Vicia orobus	NMW4269	POWNA2924-12	JN893455	JN895986
Fabales	Fabaceae	Vicia orobus	NMW4270	POWNA3073-12	JN893682
Fabales	Fabaceae	Vicia orobus	NMW897	POWNA812-10	JN890647	JN895880
Fabales	Fabaceae	Vicia sativa	NMW4271	POWNA3074-12	JN893683
Fabales	Fabaceae	Vicia sativa	NMW4272	POWNA3071-12	JN893680
Fabales	Fabaceae	Vicia sativa	NMW875	POWNA813-10	JN892351	JN895172
Fabales	Fabaceae	Vicia sepium	NMW4273	POWNA3072-12	JN893681	JN896142
Fabales	Fabaceae	Vicia sepium	NMW4274	POWNA3069-12	JN893678	JN896140
Fabales	Fabaceae	Vicia sepium	NMW916	POWNA814-10	JN891169	JN894332
Fabales	Fabaceae	Vicia sylvatica	NMW4275	POWNA3070-12	JN893679	JN896141
Fabales	Fabaceae	Vicia sylvatica	NMW4276	POWNA3067-12	JN893676	JN896139
Fabales	Fabaceae	Vicia sylvatica	NMW917	POWNA815-10	JN891170	JN894333
Fabales	Fabaceae	Vicia tetrasperma	NMW4277	POWNA3068-12	JN893677
Fabales	Fabaceae	Vicia tetrasperma	NMW4278	POWNA3076-12	JN893684
Fabales	Fabaceae	Vicia tetrasperma	NMW915	POWNA816-10	JN891172	JN894335
Fabales	Polygalaceae	Polygala serpyllifolia	NMW4374	POWNA1934-12	JN892064
Fabales	Polygalaceae	Polygala serpyllifolia	NMW4375	POWNA1933-12	JN892063
Fabales	Polygalaceae	Polygala serpyllifolia	NMW5050	POWNB020-10	JN891752
Fabales	Polygalaceae	Polygala serpyllifolia	NMW6264	POWNA3048-12	JN893631
Fabales	Polygalaceae	Polygala vulgaris	NMW4377	POWNA1932-12	JN892062
Fabales	Polygalaceae	Polygala vulgaris	NMW4378	POWNA1931-12	JN892061
Fabales	Polygalaceae	Polygala vulgaris	NMW6398	POWNA1393-12	JN892016
Fabales	Polygalaceae	Polygala vulgaris	NMW644	POWNA548-10	JN891130	JN894300
Fagales	Betulaceae	Alnus glutinosa	NBGW7120	POWNB180-10	JN893730
Fagales	Betulaceae	Alnus glutinosa	NMW3742	POWNA2809-12	JN893291	JN895386
Fagales	Betulaceae	Alnus glutinosa	NMW3743	POWNA2808-12	JN893290
Fagales	Betulaceae	Alnus glutinosa	NMW6162	POWNA1190-12	JN890945	JN894156
Fagales	Betulaceae	Betula pendula	NMW3744	POWNA2818-12	JN893300	JN895392
Fagales	Betulaceae	Betula pendula	NMW3745	POWNA2814-12	JN892640	JN895391
Fagales	Betulaceae	Betula pendula	NMW6278	POWNA2164-12	JN892378	JN895193
Fagales	Betulaceae	Betula pendula	NMW874	POWNA072-10	JN892352
Fagales	Betulaceae	Betula pubescens	NMW086	POWNA073-10	JN893073	JN895704
Fagales	Betulaceae	Betula pubescens	NMW3747	POWNA2811-12	JN893293
Fagales	Betulaceae	Betula pubescens	NMW6303	POWNA2807-12	JN893289	JN895860
Fagales	Betulaceae	Betula pubescens	NMW6308	POWNA2798-12	JN893280	JN895851
Fagales	Betulaceae	Carpinus betulus	NBGW5025	POWNA149-10	JN893788	JN894261
Fagales	Betulaceae	Carpinus betulus	NMW3748	POWNA2764-12	JN893226	JN895396
Fagales	Betulaceae	Carpinus betulus	NMW3749	POWNA2825-12	JN892644
Fagales	Betulaceae	Corylus avellana	NMW3750	POWNA2480-12	JN891389
Fagales	Betulaceae	Corylus avellana	NMW3751	POWNA2481-12	JN891390
Fagales	Betulaceae	Corylus avellana	NMW6163	POWNA1191-12	JN890946	JN894157
Fagales	Betulaceae	Corylus avellana	NMW6197	POWNA1996-12	JN892134	JN895020
Fagales	Betulaceae	Corylus avellana	NMW891	POWNA197-10	JN893317	JN895886
Fagales	Fagaceae	Castanea sativa	NBGW6013	POWNB204-10	JN892816	JN895513
Fagales	Fagaceae	Castanea sativa	NBGW7297	POWNA2145-12	JN891651	JN894680
Fagales	Fagaceae	Castanea sativa	NMW3754	POWNA2483-12	JN892846
Fagales	Fagaceae	Castanea sativa	NMW5291	POWNA1120-12	JN891888	JN894077
Fagales	Fagaceae	Fagus sylvatica	NBGW4041	POWNA283-10	JN891655	JN895059
Fagales	Fagaceae	Fagus sylvatica	NMW3755	POWNA1498-12	JN891182	JN895534
Fagales	Fagaceae	Fagus sylvatica	NMW3756	POWNA2485-12	JN891396	JN895535
Fagales	Fagaceae	Quercus petraea	NMW3758	POWNA1499-12	JN892849	JN894500
Fagales	Fagaceae	Quercus petraea	NMW6040	POWNA1696-12	JN890841	JN894729
Fagales	Fagaceae	Quercus petraea	NMW6041	POWNA1695-12	JN890839	JN894728
Fagales	Fagaceae	Quercus robur	NBGW6014	POWNB203-10	JN890915	JN895518
Fagales	Fagaceae	Quercus robur	NMW3760	POWNA2667-12	JN893095
Fagales	Fagaceae	Quercus robur	NMW3761	POWNA2666-12	JN893094
Fagales	Fagaceae	Quercus robur	NMW6198	POWNA1990-12	JN892128	JN895016
Fagales	Myricaceae	Myrica gale	NMW3763	POWNA2668-12	JN893096
Fagales	Myricaceae	Myrica gale	NMW3764	POWNA2663-12	JN893091	JN895719
Fagales	Myricaceae	Myrica gale	NMW563	POWNA490-10	JN890811	JN894056
Gentianales	Apocynaceae	Vinca minor	NMW2376	POWNA2492-12	JN892855	JN895540
Gentianales	Apocynaceae	Vinca minor	NMW2377	POWNA2491-12	JN892854	JN895539
Gentianales	Apocynaceae	Vinca minor	NMW918	POWNA817-10	JN891173	JN894336
Gentianales	Gentianaceae	Blackstonia perfoliata	NMW2379	POWNA1500-12	JN892843
Gentianales	Gentianaceae	Blackstonia perfoliata	NMW2380	POWNA1075-12	JN890765
Gentianales	Gentianaceae	Blackstonia perfoliata	NMW6418	POWNA2781-12	JN893260
Gentianales	Gentianaceae	Centaurium erythraea	NMW185	POWNA156-10	JN892803	JN895501
Gentianales	Gentianaceae	Centaurium erythraea	NMW2381	POWNA1077-12	JN890766	JN894719
Gentianales	Gentianaceae	Centaurium erythraea	NMW2383	POWNA1078-12	JN890767	JN894720
Gentianales	Gentianaceae	Centaurium littorale	NMW186	POWNA157-10	JN892806	JN895504
Gentianales	Gentianaceae	Centaurium pulchellum	NMW187	POWNA158-10	JN892805	JN895503
Gentianales	Gentianaceae	Centaurium pulchellum	NMW2386	POWNA1685-12	JN890923
Gentianales	Gentianaceae	Centaurium pulchellum	NMW2387	POWNA1686-12	JN891524
Gentianales	Gentianaceae	Centaurium scilloides	NMW188	POWNA159-10	JN892807	JN894297
Gentianales	Gentianaceae	Cicendia filiformis	NMW216	POWNA180-10	JN892685
Gentianales	Gentianaceae	Cicendia filiformis	NMW2390	POWNA1556-12	JN891476
Gentianales	Gentianaceae	Gentiana pneumonanthe	NMW2393	POWNA1553-12	JN891473	JN894544
Gentianales	Gentianaceae	Gentianella amarella	NMW2395	POWNA1559-12	JN891479	JN894551
Gentianales	Gentianaceae	Gentianella amarella	NMW2396	POWNA2380-12	JN892678
Gentianales	Gentianaceae	Gentianella amarella	NMW384	POWNA322-10	JN893669	JN896137
Gentianales	Gentianaceae	Gentianella anglica	NMW2398	POWNA2362-12	JN891638	JN894540
Gentianales	Gentianaceae	Gentianella anglica	NMW387	POWNA323-10	JN893666	JN896134
Gentianales	Gentianaceae	Gentianella campestris	NMW2399	POWNA1636-12	JN892657	JN894539
Gentianales	Gentianaceae	Gentianella campestris	NMW2400	POWNA2505-12	JN892868	JN895553
Gentianales	Gentianaceae	Gentianella campestris	NMW385	POWNA324-10	JN893668	JN896136
Gentianales	Gentianaceae	Gentianella uliginosa	NMW2401	POWNA2504-12	JN892867	JN895552
Gentianales	Gentianaceae	Gentianella uliginosa	NMW2402	POWNA2503-12	JN892866	JN895551
Gentianales	Gentianaceae	Gentianella uliginosa	NMW386	POWNA325-10	JN893667	JN896135
Gentianales	Rubiaceae	Asperula cynanchica	NMW069	POWNA059-10	JN891746
Gentianales	Rubiaceae	Asperula cynanchica	NMW2549	POWNA3032-12	JN892424
Gentianales	Rubiaceae	Asperula cynanchica	NMW2550	POWNA2908-12	JN893412
Gentianales	Rubiaceae	Cruciata laevipes	NMW248	POWNA206-10	JN891586	JN894637
Gentianales	Rubiaceae	Cruciata laevipes	NMW2551	POWNA1076-12	JN893411	JN895951
Gentianales	Rubiaceae	Cruciata laevipes	NMW2552	POWNA1187-12	JN893414
Gentianales	Rubiaceae	Cruciata laevipes	NMW6289	POWNA1978-12	JN892115	JN895006
Gentianales	Rubiaceae	Galium aparine	NBGW3031	POWNA311-10	JN893711
Gentianales	Rubiaceae	Galium aparine	NBGW7256	POWNA1803-12	JN891877
Gentianales	Rubiaceae	Galium aparine	NBGW7296	POWNA1648-12	JN892355	JN895175
Gentianales	Rubiaceae	Galium aparine	NMW2553	POWNA2740-12	JN893413
Gentianales	Rubiaceae	Galium aparine	NMW6160	POWNA1188-12	JN890943	JN894154
Gentianales	Rubiaceae	Galium boreale	NMW2559	POWNA2901-12	JN893405
Gentianales	Rubiaceae	Galium boreale	NMW2560	POWNA2703-12	JN893136
Gentianales	Rubiaceae	Galium boreale	NMW373	POWNA312-10	JN890592	JN893880
Gentianales	Rubiaceae	Galium mollugo	NMW2555	POWNA2466-12	JN893407	JN895947
Gentianales	Rubiaceae	Galium mollugo	NMW2556	POWNA1257-12	JN893410	JN895950
Gentianales	Rubiaceae	Galium mollugo	NMW6489	POWNA1330-12	JN891158	JN894321
Gentianales	Rubiaceae	Galium odoratum	NMW2557	POWNA1254-12	JN893409
Gentianales	Rubiaceae	Galium odoratum	NMW2558	POWNA2902-12	JN893406	JN895946
Gentianales	Rubiaceae	Galium odoratum	NMW372	POWNA313-10	JN890591	JN893879
Gentianales	Rubiaceae	Galium odoratum	NMW6138	POWNA2416-12	JN893085	JN895715
Gentianales	Rubiaceae	Galium palustre	NMW2561	POWNA2704-12	JN893137
Gentianales	Rubiaceae	Galium palustre	NMW2562	POWNA2705-12	JN893138
Gentianales	Rubiaceae	Galium palustre	NMW371	POWNA314-10	JN890593	JN893881
Gentianales	Rubiaceae	Galium palustre	NMW6216	POWNA3133-12	JN893769
Gentianales	Rubiaceae	Galium saxatile	NMW2563	POWNA2706-12	JN893139
Gentianales	Rubiaceae	Galium saxatile	NMW2564	POWNA2707-12	JN893140	JN895751
Gentianales	Rubiaceae	Galium saxatile	NMW374	POWNA315-10	JN890589	JN893878
Gentianales	Rubiaceae	Galium saxatile	NMW6309	POWNA2799-12	JN893281	JN895852
Gentianales	Rubiaceae	Galium sterneri	NMW2565	POWNA2708-12	JN893141	JN895752
Gentianales	Rubiaceae	Galium sterneri	NMW2566	POWNA2709-12	JN893142
Gentianales	Rubiaceae	Galium sterneri	NMW2567	POWNA2710-12	JN893143
Gentianales	Rubiaceae	Galium sterneri	NMW375	POWNA861-10	JN890590
Gentianales	Rubiaceae	Galium sterneri	NMW6038	POWNA1563-12	JN891489	JN894559
Gentianales	Rubiaceae	Galium sterneri	NMW6334	POWNA2969-12	JN893532	JN896037
Gentianales	Rubiaceae	Galium tricornutum	NMW2568	POWNA2711-12	JN893144
Gentianales	Rubiaceae	Galium tricornutum	NMW2614	POWNA2350-12	JN892648
Gentianales	Rubiaceae	Galium uliginosum	NMW2570	POWNA2529-12	JN892893
Gentianales	Rubiaceae	Galium uliginosum	NMW2571	POWNA2528-12	JN892892	JN895565
Gentianales	Rubiaceae	Galium uliginosum	NMW882	POWNA317-10	JN893031	JN895669
Gentianales	Rubiaceae	Galium verum	NMW2572	POWNA2527-12	JN892891	JN895564
Gentianales	Rubiaceae	Galium verum	NMW2573	POWNA2526-12	JN892890	JN895563
Gentianales	Rubiaceae	Galium verum	NMW377	POWNA318-10	JN890588	JN893877
Gentianales	Rubiaceae	Rubia peregrina	NMW2574	POWNA2533-12	JN892897	JN895568
Gentianales	Rubiaceae	Rubia peregrina	NMW2575	POWNA2532-12	JN892896	JN895567
Gentianales	Rubiaceae	Rubia peregrina	NMW825	POWNA613-10	JN891153	JN894316
Gentianales	Rubiaceae	Sherardia arvensis	NMW2576	POWNA2531-12	JN892895
Gentianales	Rubiaceae	Sherardia arvensis	NMW2577	POWNA2530-12	JN892894
Gentianales	Rubiaceae	Sherardia arvensis	NMW6170	POWNA1038-12	JN890719
Gentianales	Rubiaceae	Sherardia arvensis	NMW835	POWNA676-10	JN891397	JN894494
Geraniales	Geraniaceae	Erodium cicutarium	NMW306	POWNA250-10	JN892234
Geraniales	Geraniaceae	Erodium cicutarium	NMW4281	POWNA1953-12	JN892084	JN894989
Geraniales	Geraniaceae	Erodium cicutarium	NMW4282	POWNA1952-12	JN892083
Geraniales	Geraniaceae	Erodium lebelii	NMW309	POWNA251-10	JN892228
Geraniales	Geraniaceae	Erodium lebelii	NMW4283	POWNA1951-12	JN892082
Geraniales	Geraniaceae	Erodium lebelii	NMW4284	POWNA1955-12	JN892088
Geraniales	Geraniaceae	Erodium lebelii	NMW6402	POWNA2597-12	JN892993	JN895638
Geraniales	Geraniaceae	Erodium maritimum	NMW307	POWNA252-10	JN892233
Geraniales	Geraniaceae	Erodium moschatum	NMW308	POWNA857-10	JN892229
Geraniales	Geraniaceae	Erodium moschatum	NMW4287	POWNA1954-12	JN892086
Geraniales	Geraniaceae	Erodium moschatum	NMW4288	POWNA1949-12	JN892080
Geraniales	Geraniaceae	Geranium columbinum	NMW388	POWNA326-10	JN893671
Geraniales	Geraniaceae	Geranium columbinum	NMW4290	POWNA1294-12	JN892286
Geraniales	Geraniaceae	Geranium dissectum	NBGW3015	POWNA327-10	JN893235	JN895817
Geraniales	Geraniaceae	Geranium dissectum	NMW4291	POWNA2101-12	JN892287	JN895131
Geraniales	Geraniaceae	Geranium dissectum	NMW4292	POWNA2102-12	JN892288
Geraniales	Geraniaceae	Geranium dissectum	NMW6166	POWNA1193-12	JN890948
Geraniales	Geraniaceae	Geranium lucidum	NBGW3033	POWNA328-10	JN893709	JN896161
Geraniales	Geraniaceae	Geranium lucidum	NMW4293	POWNA2103-12	JN892289	JN894277
Geraniales	Geraniaceae	Geranium lucidum	NMW4294	POWNA1298-12	JN892290
Geraniales	Geraniaceae	Geranium molle	NMW390	POWNA329-10	JN893448	JN895980
Geraniales	Geraniaceae	Geranium molle	NMW4295	POWNA1300-12	JN892291
Geraniales	Geraniaceae	Geranium molle	NMW4296	POWNA1365-12	JN892292	JN895135
Geraniales	Geraniaceae	Geranium molle	NMW4297	POWNA1309-12	JN892293	JN895136
Geraniales	Geraniaceae	Geranium pratense	NMW391	POWNA330-10	JN893449	JN895981
Geraniales	Geraniaceae	Geranium pratense	NMW4298	POWNA2099-12	JN892282
Geraniales	Geraniaceae	Geranium pratense	NMW4299	POWNA2100-12	JN892283	JN895127
Geraniales	Geraniaceae	Geranium purpureum	NMW392	POWNA331-10	JN893450	JN895982
Geraniales	Geraniaceae	Geranium purpureum	NMW4300	POWNA3061-12	JN893649
Geraniales	Geraniaceae	Geranium pusillum	NMW394	POWNA332-10	JN893444	JN895976
Geraniales	Geraniaceae	Geranium pusillum	NMW4303	POWNA3060-12	JN893648
Geraniales	Geraniaceae	Geranium robertianum	NBGW3007	POWNA333-10	JN893477	JN895998
Geraniales	Geraniaceae	Geranium robertianum	NBGW7220	POWNA1013-12	JN890688	JN893957
Geraniales	Geraniaceae	Geranium robertianum	NMW4304	POWNA3064-12	JN893652
Geraniales	Geraniaceae	Geranium robertianum	NMW6159	POWNA1349-12	JN891185
Geraniales	Geraniaceae	Geranium robertianum	NMW6202	POWNA2988-12	JN893552
Geraniales	Geraniaceae	Geranium rotundifolium	NMW389	POWNA334-10	JN893670
Geraniales	Geraniaceae	Geranium rotundifolium	NMW4306	POWNA3062-12	JN893650
Geraniales	Geraniaceae	Geranium rotundifolium	NMW4307	POWNA2319-12	JN893651
Geraniales	Geraniaceae	Geranium sanguineum	NMW395	POWNA335-10	JN893445	JN895977
Geraniales	Geraniaceae	Geranium sanguineum	NMW4308	POWNA3058-12	JN893646
Geraniales	Geraniaceae	Geranium sanguineum	NMW4309	POWNA3059-12	JN893647
Geraniales	Geraniaceae	Geranium sanguineum	NMW6399	POWNA2534-12	JN891234	JN894357
Geraniales	Geraniaceae	Geranium sanguineum	NMW6400	POWNA2437-12	JN892995	JN895640
Geraniales	Geraniaceae	Geranium sylvaticum	NMW393	POWNA336-10	JN893451
Geraniales	Geraniaceae	Geranium sylvaticum	NMW4310	POWNA2920-12	JN893433
Lamiales	Lamiaceae	Ajuga reptans	NBGW6009	POWNB206-10	JN893089	JN895374
Lamiales	Lamiaceae	Ajuga reptans	NBGW6031	POWNB157-10	JN893311	JN893924
Lamiales	Lamiaceae	Ajuga reptans	NMW2460	POWNA1241-12		JN894212
Lamiales	Lamiaceae	Ajuga reptans	NMW2461	POWNA1240-12	JN891019	JN894211
Lamiales	Lamiaceae	Ajuga reptans	NMW2462	POWNA1243-12	JN891021	JN894214
Lamiales	Lamiaceae	Ajuga reptans	NMW5012	POWNB099-10	JN893626	JN896108
Lamiales	Lamiaceae	Ballota nigra	NMW082	POWNA067-10	JN893069	JN895700
Lamiales	Lamiaceae	Ballota nigra	NMW2438	POWNA3057-12	JN893644	JN896121
Lamiales	Lamiaceae	Clinopodium acinos	NMW227	POWNA851-10	JN892901	JN895572
Lamiales	Lamiaceae	Clinopodium acinos	NMW2440	POWNA950-12	JN890568	JN893862
Lamiales	Lamiaceae	Clinopodium acinos	NMW2441	POWNA949-12	JN890567	JN893861
Lamiales	Lamiaceae	Clinopodium vulgare	NMW226	POWNA190-10	JN892900	JN895571
Lamiales	Lamiaceae	Clinopodium vulgare	NMW2445	POWNA953-12	JN890571	JN893865
Lamiales	Lamiaceae	Clinopodium vulgare	NMW2446	POWNA952-12	JN890570	JN893864
Lamiales	Lamiaceae	Galeopsis angustifolia	NMW2447	POWNA951-12	JN890569	JN893863
Lamiales	Lamiaceae	Galeopsis angustifolia	NMW2448	POWNA956-12	JN890575	JN893868
Lamiales	Lamiaceae	Galeopsis angustifolia	NMW367	POWNA307-10	JN890817	JN894062
Lamiales	Lamiaceae	Galeopsis bifida	NMW2449	POWNA1010-12	JN890685
Lamiales	Lamiaceae	Galeopsis bifida	NMW2450	POWNA1094-12	JN890791	JN894038
Lamiales	Lamiaceae	Galeopsis bifida	NMW369	POWNA308-10	JN890814	JN894059
Lamiales	Lamiaceae	Galeopsis segetum	NMW1016	POWNA309-10	JN893633	JN896113
Lamiales	Lamiaceae	Galeopsis segetum	NMW2451	POWNA1095-12	JN890792
Lamiales	Lamiaceae	Galeopsis speciosa	NMW2453	POWNA1097-12	JN890793	JN894041
Lamiales	Lamiaceae	Galeopsis speciosa	NMW2454	POWNA1098-12	JN890794	JN894042
Lamiales	Lamiaceae	Galeopsis speciosa	NMW368	POWNA310-10	JN890815	JN894060
Lamiales	Lamiaceae	Galeopsis tetrahit	NMW2455	POWNA1099-12	JN890795	JN894043
Lamiales	Lamiaceae	Galeopsis tetrahit	NMW2456	POWNA1100-12	JN890796
Lamiales	Lamiaceae	Galeopsis tetrahit	NMW5053	POWNB013-10	JN891757	JN894439
Lamiales	Lamiaceae	Glechoma hederacea	NBGW7212	POWNA1164-12	JN890905	JN894126
Lamiales	Lamiaceae	Glechoma hederacea	NMW2458	POWNA1102-12	JN890798	JN894045
Lamiales	Lamiaceae	Glechoma hederacea	NMW2459	POWNA1103-12	JN890799	JN894046
Lamiales	Lamiaceae	Glechoma hederacea	NMW6185	POWNA2136-12	JN892336	JN895162
Lamiales	Lamiaceae	Lamiastrum galeobdolon	NBGW2031	POWNA400-10	JN893549	JN896051
Lamiales	Lamiaceae	Lamiastrum galeobdolon	NMW2463	POWNA1242-12	JN891020	JN894213
Lamiales	Lamiaceae	Lamiastrum galeobdolon	NMW2464	POWNA1237-12	JN891016	JN894208
Lamiales	Lamiaceae	Lamium album	NMW2465	POWNA1236-12	JN891015	JN894207
Lamiales	Lamiaceae	Lamium album	NMW2466	POWNA1239-12	JN891018	JN894210
Lamiales	Lamiaceae	Lamium album	NMW469	POWNA401-10	JN891647	JN894678
Lamiales	Lamiaceae	Lamium amplexicaule	NMW2467	POWNA1238-12	JN891017	JN894209
Lamiales	Lamiaceae	Lamium amplexicaule	NMW2468	POWNA1235-12	JN891014	JN894206
Lamiales	Lamiaceae	Lamium amplexicaule	NMW470	POWNA402-10	JN891870	JN894837
Lamiales	Lamiaceae	Lamium confertum	NMW2469	POWNA1234-12	JN891013	JN894205
Lamiales	Lamiaceae	Lamium confertum	NMW2470	POWNA1427-12	JN891286	JN894409
Lamiales	Lamiaceae	Lamium confertum	NMW471	POWNA403-10	JN891869	JN894836
Lamiales	Lamiaceae	Lamium hybridum	NMW2471	POWNA1428-12	JN891287	JN894410
Lamiales	Lamiaceae	Lamium hybridum	NMW2472	POWNA1425-12	JN891284	JN894407
Lamiales	Lamiaceae	Lamium hybridum	NMW472	POWNA404-10	JN891872	JN894839
Lamiales	Lamiaceae	Lamium purpureum	NBGW2028	POWNA405-10	JN890649	JN893926
Lamiales	Lamiaceae	Lamium purpureum	NMW2473	POWNA1426-12	JN891285	JN894408
Lamiales	Lamiaceae	Lycopus europaeus	NMW2476	POWNA2433-12	JN892768	JN894657
Lamiales	Lamiaceae	Lycopus europaeus	NMW520	POWNA447-10	JN893196	JN895786
Lamiales	Lamiaceae	Marrubium vulgare	NMW2478	POWNA1421-12	JN891280
Lamiales	Lamiaceae	Marrubium vulgare	NMW529	POWNA456-10	JN893197	JN895787
Lamiales	Lamiaceae	Melittis melissophyllum	NMW2479	POWNA1422-12	JN891281	JN894404
Lamiales	Lamiaceae	Melittis melissophyllum	NMW2480	POWNA1253-12	JN891037	JN894227
Lamiales	Lamiaceae	Melittis melissophyllum	NMW540	POWNA466-10	JN893655
Lamiales	Lamiaceae	Mentha aquatica	NMW6228	POWNA1662-12		JN895681
Lamiales	Lamiaceae	Mentha arvensis	NMW541	POWNA865-10	JN893654	JN896123
Lamiales	Lamiaceae	Mentha pulegium	NMW2486	POWNA1251-12	JN891036	JN894226
Lamiales	Lamiaceae	Mentha pulegium	NMW542	POWNA467-10	JN893657	JN896125
Lamiales	Lamiaceae	Mentha spicata	NMW2488	POWNA1256-12	JN891040
Lamiales	Lamiaceae	Mentha spicata	NMW2489	POWNA1255-12	JN891039	JN894228
Lamiales	Lamiaceae	Mentha spicata	NMW878	POWNA468-10	JN892356	JN895176
Lamiales	Lamiaceae	Mentha suaveolens	NMW2490	POWNA1442-12	JN891660
Lamiales	Lamiaceae	Mentha suaveolens	NMW2491	POWNA3204-12	JN891661	JN894423
Lamiales	Lamiaceae	Mentha suaveolens	NMW543	POWNA469-10	JN893656	JN896124
Lamiales	Lamiaceae	Nepeta cataria	NMW2492	POWNA1443-12	JN891665	JN894424
Lamiales	Lamiaceae	Nepeta cataria	NMW2493	POWNA1444-12	JN891666	JN894425
Lamiales	Lamiaceae	Nepeta cataria	NMW572	POWNA493-10	JN890587	JN893876
Lamiales	Lamiaceae	Origanum vulgare	NMW2494	POWNA1439-12	JN891657	JN894418
Lamiales	Lamiaceae	Origanum vulgare	NMW2495	POWNA1440-12	JN891658	JN894419
Lamiales	Lamiaceae	Origanum vulgare	NMW2496	POWNA1441-12	JN891300	JN894420
Lamiales	Lamiaceae	Origanum vulgare	NMW5214	POWNB071-10	JN892248	JN895103
Lamiales	Lamiaceae	Prunella vulgaris	NBGW7266	POWNA1650-12	JN891653
Lamiales	Lamiaceae	Prunella vulgaris	NMW6234	POWNA2837-12	JN893330	JN895895
Lamiales	Lamiaceae	Salvia pratensis	NMW2501	POWNA2375-12	JN892672
Lamiales	Lamiaceae	Salvia pratensis	NMW5361	POWNA2072-12	JN892227	JN895092
Lamiales	Lamiaceae	Salvia pratensis	NMW761	POWNA648-10	JN893719
Lamiales	Lamiaceae	Salvia verbenaca	NMW762	POWNA649-10	JN893721	JN896169
Lamiales	Lamiaceae	Scutellaria galericulata	NMW1009	POWNA666-10	JN891311	JN894430
Lamiales	Lamiaceae	Scutellaria galericulata	NMW2504	POWNA2373-12	JN892670	JN895417
Lamiales	Lamiaceae	Scutellaria galericulata	NMW2505	POWNA2374-12	JN892671	JN895418
Lamiales	Lamiaceae	Scutellaria minor	NMW2507	POWNA2934-12	JN893465	JN895416
Lamiales	Lamiaceae	Scutellaria minor	NMW2508	POWNA2376-12	JN892673	JN895419
Lamiales	Lamiaceae	Scutellaria minor	NMW850	POWNA667-10	JN892795	JN895493
Lamiales	Lamiaceae	Stachys alpina	NMW2509	POWNA2377-12	JN892674	JN895420
Lamiales	Lamiaceae	Stachys alpina	NMW2510	POWNA2184-12	JN892400
Lamiales	Lamiaceae	Stachys alpina	NMW784	POWNA727-10	JN891419	JN894809
Lamiales	Lamiaceae	Stachys arvensis	NMW2511	POWNA2183-12	JN892399
Lamiales	Lamiaceae	Stachys arvensis	NMW2512	POWNA2430-12	JN892763	JN895212
Lamiales	Lamiaceae	Stachys arvensis	NMW783	POWNA728-10	JN891833	JN894810
Lamiales	Lamiaceae	Stachys officinalis	NBGW2033	POWNA731-10	JN892072	JN896053
Lamiales	Lamiaceae	Stachys officinalis	NMW2513	POWNA2185-12	JN892401	JN895211
Lamiales	Lamiaceae	Stachys officinalis	NMW2514	POWNA2187-12	JN891847	JN895213
Lamiales	Lamiaceae	Stachys officinalis	NMW5215	POWNB082-10	JN892247	JN895102
Lamiales	Lamiaceae	Stachys palustris	NMW2516	POWNA2189-12	JN892405	JN895215
Lamiales	Lamiaceae	Stachys palustris	NMW2517	POWNA2188-12	JN892404	JN895214
Lamiales	Lamiaceae	Stachys palustris	NMW781	POWNA729-10	JN891835	JN894812
Lamiales	Lamiaceae	Stachys sylvatica	NBGW2002	POWNA730-10	JN892814	JN895511
Lamiales	Lamiaceae	Stachys sylvatica	NMW2519	POWNA2963-12	JN893526	JN895203
Lamiales	Lamiaceae	Stachys sylvatica	NMW2520	POWNA3103-12	JN892197	JN896172
Lamiales	Lamiaceae	Stachys sylvatica	NMW2521	POWNA3104-12	JN893727	JN895069
Lamiales	Lamiaceae	Teucrium scordium	NMW2522	POWNA3105-12	JN893048	JN895070
Lamiales	Lamiaceae	Teucrium scordium	NMW2523	POWNA2643-12	JN893057	JN896175
Lamiales	Lamiaceae	Teucrium scorodonia	NMW2525	POWNA2606-12	JN893718	JN896167
Lamiales	Lamiaceae	Teucrium scorodonia	NMW2526	POWNA2617-12	JN893013
Lamiales	Lamiaceae	Teucrium scorodonia	NMW983	POWNA746-10	JN892775	JN895479
Lamiales	Lamiaceae	Thymus polytrichus	NBGW6063	POWNB227-10	JN890697	JN893961
Lamiales	Lamiaceae	Thymus polytrichus	NMW2528	POWNA3096-12	JN892942	JN895060
Lamiales	Lamiaceae	Thymus polytrichus	NMW2529	POWNA3097-12	JN892956
Lamiales	Lamiaceae	Thymus polytrichus	NMW5015	POWNB098-10	JN893627	JN896109
Lamiales	Lamiaceae	Thymus pulegioides	NMW2530	POWNA2135-12	JN892334
Lamiales	Lamiaceae	Thymus pulegioides	NMW2531	POWNA2134-12	JN892333	JN894907
Lamiales	Lentibulariaceae	Pinguicula lusitanica	NMW5254	POWNB113-10	JN893189	JN895780
Lamiales	Lentibulariaceae	Pinguicula vulgaris	NBGW6020	POWNB147-10	JN890668	JN895684
Lamiales	Lentibulariaceae	Pinguicula vulgaris	NBGW6049	POWNB168-10	JN893550	JN896052
Lamiales	Lentibulariaceae	Pinguicula vulgaris	NMW2582	POWNA1092-12	JN890781
Lamiales	Lentibulariaceae	Pinguicula vulgaris	NMW5017	POWNB100-10	JN893629	JN896111
Lamiales	Lentibulariaceae	Utricularia australis	NMW2585	POWNA1960-12	JN893443
Lamiales	Lentibulariaceae	Utricularia australis	NMW943	POWNA786-10	JN893264
Lamiales	Lentibulariaceae	Utricularia intermedia	NMW2587	POWNA1090-12	JN890779	JN894029
Lamiales	Lentibulariaceae	Utricularia minor	NBGW7119	POWNA3203-12	JN891120
Lamiales	Lentibulariaceae	Utricularia minor	NMW2589	POWNA1088-12	JN890777	JN894028
Lamiales	Lentibulariaceae	Utricularia minor	NMW2591	POWNA934-12	JN890553
Lamiales	Lentibulariaceae	Utricularia minor	NMW5059	POWNB102-10		JN894431
Lamiales	Lentibulariaceae	Utricularia stygia	NMW2588	POWNA1087-12	JN890776	JN894027
Lamiales	Lentibulariaceae	Utricularia vulgaris	NMW2592	POWNA936-12	JN890555
Lamiales	Lentibulariaceae	Utricularia vulgaris	NMW5100	POWNB046-10	JN890809	JN894054
Lamiales	Lentibulariaceae	Utricularia vulgaris	NMW941	POWNA924-10		JN896195
Lamiales	Oleaceae	Fraxinus excelsior	NBGW5032	POWNA299-10	JN890837	JN895188
Lamiales	Oleaceae	Fraxinus excelsior	NMW2593	POWNA935-12	JN890554
Lamiales	Oleaceae	Fraxinus excelsior	NMW2594	POWNA938-12	JN890557	JN893856
Lamiales	Oleaceae	Fraxinus excelsior	NMW6158	POWNA1350-12	JN891186	JN894346
Lamiales	Oleaceae	Ligustrum vulgare	NMW2595	POWNA937-12	JN890556	JN893855
Lamiales	Oleaceae	Ligustrum vulgare	NMW2596	POWNA971-12	JN890610
Lamiales	Oleaceae	Ligustrum vulgare	NMW493	POWNA423-10	JN891799	JN894788
Lamiales	Oleaceae	Ligustrum vulgare	NMW6317	POWNA2625-12	JN893020	JN895660
Lamiales	Orobanchaceae	Euphrasia anglica	NMW2620	POWNA1883-12	JN891986
Lamiales	Orobanchaceae	Euphrasia anglica	NMW2621	POWNA1882-12	JN891985	JN894920
Lamiales	Orobanchaceae	Euphrasia anglica	NMW332	POWNA271-10	JN891552	JN894606
Lamiales	Orobanchaceae	Euphrasia arctica	NMW2623	POWNA1881-12	JN891984	JN894919
Lamiales	Orobanchaceae	Euphrasia arctica	NMW334	POWNA272-10	JN891558	JN894612
Lamiales	Orobanchaceae	Euphrasia cambrica	NMW2624	POWNA1887-12	JN891990	JN894923
Lamiales	Orobanchaceae	Euphrasia cambrica	NMW335	POWNA273-10	JN891559	JN894613
Lamiales	Orobanchaceae	Euphrasia confusa	NMW2625	POWNA1886-12	JN891989	JN894922
Lamiales	Orobanchaceae	Euphrasia confusa	NMW2626	POWNA1885-12	JN891988
Lamiales	Orobanchaceae	Euphrasia confusa	NMW337	POWNA274-10	JN891557	JN894611
Lamiales	Orobanchaceae	Euphrasia micrantha	NMW2627	POWNA3093-12	JN892430	JN896157
Lamiales	Orobanchaceae	Euphrasia micrantha	NMW2628	POWNA2232-12	JN892454	JN894927
Lamiales	Orobanchaceae	Euphrasia micrantha	NMW336	POWNA275-10	JN891556	JN894610
Lamiales	Orobanchaceae	Euphrasia nemorosa	NMW2629	POWNA1890-12	JN891993	JN894926
Lamiales	Orobanchaceae	Euphrasia nemorosa	NMW2630	POWNA2055-12	JN892210	JN895078
Lamiales	Orobanchaceae	Euphrasia nemorosa	NMW339	POWNA276-10	JN891561	JN894615
Lamiales	Orobanchaceae	Euphrasia ostenfeldii	NMW2631	POWNA2056-12	JN892211	JN895079
Lamiales	Orobanchaceae	Euphrasia ostenfeldii	NMW2632	POWNA2057-12	JN892212	JN895080
Lamiales	Orobanchaceae	Euphrasia ostenfeldii	NMW340	POWNA277-10	JN891305	JN896182
Lamiales	Orobanchaceae	Euphrasia pseudokerneri	NMW2633	POWNA2058-12	JN892213	JN895081
Lamiales	Orobanchaceae	Euphrasia pseudokerneri	NMW2634	POWNA2059-12	JN892214	JN895082
Lamiales	Orobanchaceae	Euphrasia pseudokerneri	NMW338	POWNA278-10	JN891560	JN894614
Lamiales	Orobanchaceae	Euphrasia rivularis	NMW2635	POWNA2060-12	JN892215	JN895083
Lamiales	Orobanchaceae	Euphrasia rivularis	NMW2636	POWNA2061-12	JN892216	JN895084
Lamiales	Orobanchaceae	Euphrasia rivularis	NMW2637	POWNA2062-12	JN892217
Lamiales	Orobanchaceae	Euphrasia rivularis	NMW333	POWNA279-10	JN891553	JN894607
Lamiales	Orobanchaceae	Euphrasia rostkoviana	NMW2638	POWNA2063-12	JN892218
Lamiales	Orobanchaceae	Euphrasia rostkoviana	NMW2639	POWNA2064-12	JN892219	JN895086
Lamiales	Orobanchaceae	Euphrasia rostkoviana	NMW341	POWNA280-10	JN891304	JN894690
Lamiales	Orobanchaceae	Euphrasia scottica	NMW2640	POWNA1554-12	JN891474	JN894546
Lamiales	Orobanchaceae	Euphrasia scottica	NMW2641	POWNA2372-12	JN892669	JN894545
Lamiales	Orobanchaceae	Euphrasia scottica	NMW343	POWNA281-10	JN891302	JN894422
Lamiales	Orobanchaceae	Euphrasia tetraquetra	NMW2642	POWNA2378-12	JN892675	JN894548
Lamiales	Orobanchaceae	Euphrasia tetraquetra	NMW2643	POWNA1555-12	JN891475	JN894547
Lamiales	Orobanchaceae	Euphrasia tetraquetra	NMW342	POWNA282-10	JN891303	JN894687
Lamiales	Orobanchaceae	Lathraea squamaria	NMW2598	POWNA942-12	JN890561
Lamiales	Orobanchaceae	Lathraea squamaria	NMW2599	POWNA973-12	JN890560	JN893857
Lamiales	Orobanchaceae	Lathraea squamaria	NMW473	POWNA406-10	JN891871	JN894838
Lamiales	Orobanchaceae	Melampyrum pratense	NMW2659	POWNA1730-12	JN891059	JN894763
Lamiales	Orobanchaceae	Melampyrum pratense	NMW2660	POWNA2948-12	JN893481
Lamiales	Orobanchaceae	Melampyrum pratense	NMW2661	POWNA1282-12	JN893475
Lamiales	Orobanchaceae	Melampyrum pratense	NMW5047	POWNB016-10	JN891575	JN894627
Lamiales	Orobanchaceae	Melampyrum sylvaticum	NMW2663	POWNA1211-12	JN890966
Lamiales	Orobanchaceae	Melampyrum sylvaticum	NMW536	POWNA462-10	JN892939	JN895593
Lamiales	Orobanchaceae	Odontites vernus	NMW2667	POWNA2916-12	JN893426	JN894170
Lamiales	Orobanchaceae	Odontites vernus	NMW2668	POWNA1206-12	JN890961	JN894169
Lamiales	Orobanchaceae	Odontites vernus	NMW5156	POWNB051-10	JN892048	JN894965
Lamiales	Orobanchaceae	Odontites vernus	NMW575	POWNA909-10	JN890584	JN893873
Lamiales	Orobanchaceae	Orobanche elatior	NMW589	POWNA910-10	JN890873	JN894103
Lamiales	Orobanchaceae	Orobanche hederae	NMW2603	POWNA947-12		JN895238
Lamiales	Orobanchaceae	Orobanche hederae	NMW2604	POWNA1835-12		JN895234
Lamiales	Orobanchaceae	Orobanche hederae	NMW590	POWNA911-10	JN890640	JN893919
Lamiales	Orobanchaceae	Orobanche minor	NMW2607	POWNA1836-12		JN895235
Lamiales	Orobanchaceae	Orobanche purpurea	NMW2609	POWNA1824-12	JN892425
Lamiales	Orobanchaceae	Orobanche rapum	NMW2612	POWNA2823-12	JN892642
Lamiales	Orobanchaceae	Orobanche rapum	NMW2613	POWNA2824-12	JN892643
Lamiales	Orobanchaceae	Orobanche rapum	NMW2615	POWNA2351-12	JN892649
Lamiales	Orobanchaceae	Orobanche rapum	NMW593	POWNA912-10		JN893918
Lamiales	Orobanchaceae	Parentucellia viscosa	NMW2670	POWNA1389-12	JN891225	JN894371
Lamiales	Orobanchaceae	Parentucellia viscosa	NMW605	POWNA514-10	JN893506	JN896015
Lamiales	Orobanchaceae	Parentucellia viscosa	NMW6419	POWNA2782-12	JN893261	JN895839
Lamiales	Orobanchaceae	Pedicularis palustris	NMW2671	POWNA2743-12	JN891329
Lamiales	Orobanchaceae	Pedicularis palustris	NMW611	POWNA519-10	JN893744	JN896186
Lamiales	Orobanchaceae	Pedicularis palustris	NMW6348	POWNA1156-12	JN890896	JN894122
Lamiales	Orobanchaceae	Pedicularis sylvatica	NBGW4017	POWNA520-10	JN891517	JN894577
Lamiales	Orobanchaceae	Pedicularis sylvatica	NMW2673	POWNA2760-12	JN893223	JN894374
Lamiales	Orobanchaceae	Pedicularis sylvatica	NMW2676	POWNA2716-12	JN891318
Lamiales	Orobanchaceae	Pedicularis sylvatica	NMW6246	POWNA2304-12	JN892604
Lamiales	Orobanchaceae	Rhinanthus minor	NBGW4016	POWNA597-10	JN891518	JN894578
Lamiales	Orobanchaceae	Rhinanthus minor	NMW2677	POWNA1448-12	JN891322	JN894370
Lamiales	Orobanchaceae	Rhinanthus minor	NMW2678	POWNA1445-12	JN891306	JN894366
Lamiales	Plantaginaceae	Callitriche brutia	NMW112	POWNA843-10	JN890757
Lamiales	Plantaginaceae	Callitriche brutia	NMW2302	POWNA3007-12	JN893576
Lamiales	Plantaginaceae	Callitriche hamulata	NMW110	POWNA090-10	JN890759	JN894014
Lamiales	Plantaginaceae	Callitriche hamulata	NMW2300	POWNA3006-12	JN893575	JN896066
Lamiales	Plantaginaceae	Callitriche hermaphroditica	NMW113	POWNA091-10	JN890758	JN894013
Lamiales	Plantaginaceae	Callitriche hermaphroditica	NMW2304	POWNA3008-12		JN896067
Lamiales	Plantaginaceae	Callitriche hermaphroditica	NMW2306	POWNA3010-12	JN893578	JN896069
Lamiales	Plantaginaceae	Callitriche obtusangula	NMW114	POWNA844-10	JN890763
Lamiales	Plantaginaceae	Callitriche obtusangula	NMW2305	POWNA3009-12	JN893577	JN896068
Lamiales	Plantaginaceae	Callitriche obtusangula	NMW2307	POWNA3011-12	JN893579	JN896070
Lamiales	Plantaginaceae	Callitriche platycarpa	NMW115	POWNA092-10	JN890764	JN894018
Lamiales	Plantaginaceae	Callitriche platycarpa	NMW2308	POWNA2077-12	JN893580	JN896071
Lamiales	Plantaginaceae	Callitriche platycarpa	NMW2309	POWNA3012-12	JN893581
Lamiales	Plantaginaceae	Callitriche platycarpa	NMW5273	POWNB135-10	JN893694
Lamiales	Plantaginaceae	Callitriche stagnalis	NMW116	POWNA842-10	JN890761
Lamiales	Plantaginaceae	Callitriche stagnalis	NMW2310	POWNA1118-12	JN893354
Lamiales	Plantaginaceae	Callitriche stagnalis	NMW2311	POWNA2854-12	JN893353
Lamiales	Plantaginaceae	Callitriche stagnalis	NMW2320	POWNA1037-12	JN890718	JN893980
Lamiales	Plantaginaceae	Callitriche truncata	NMW117	POWNA093-10	JN890762	JN894016
Lamiales	Plantaginaceae	Callitriche truncata	NMW2312	POWNA2853-12	JN893352	JN895908
Lamiales	Plantaginaceae	Callitriche truncata	NMW2313	POWNA2852-12	JN893351
Lamiales	Plantaginaceae	Chaenorhinum minus	NMW201	POWNA166-10	JN892462	JN895257
Lamiales	Plantaginaceae	Chaenorhinum minus	NMW2616	POWNA2618-12	JN893327	JN895654
Lamiales	Plantaginaceae	Chaenorhinum minus	NMW2617	POWNA2622-12	JN893017	JN895897
Lamiales	Plantaginaceae	Digitalis purpurea	NBGW4007	POWNA224-10	JN891490	JN894393
Lamiales	Plantaginaceae	Digitalis purpurea	NBGW7250	POWNA1801-12	JN891875	JN894842
Lamiales	Plantaginaceae	Digitalis purpurea	NMW2618	POWNA2338-12	JN892636	JN895387
Lamiales	Plantaginaceae	Digitalis purpurea	NMW2619	POWNA1337-12	JN893292
Lamiales	Plantaginaceae	Digitalis purpurea	NMW6204	POWNA2983-12	JN893547	JN896050
Lamiales	Plantaginaceae	Hippuris vulgaris	NMW2314	POWNA2858-12	JN893357	JN895911
Lamiales	Plantaginaceae	Hippuris vulgaris	NMW2315	POWNA2857-12	JN893356	JN895910
Lamiales	Plantaginaceae	Hippuris vulgaris	NMW425	POWNA355-10	JN892528	JN895316
Lamiales	Plantaginaceae	Kickxia elatine	NMW2644	POWNA2563-12	JN892932	JN894550
Lamiales	Plantaginaceae	Kickxia elatine	NMW2645	POWNA2379-12	JN892677	JN894549
Lamiales	Plantaginaceae	Kickxia elatine	NMW463	POWNA396-10	JN891643	JN894674
Lamiales	Plantaginaceae	Kickxia spuria	NMW2646	POWNA1560-12	JN891480	JN894552
Lamiales	Plantaginaceae	Kickxia spuria	NMW2647	POWNA2381-12	JN892683	JN895426
Lamiales	Plantaginaceae	Kickxia spuria	NMW2648	POWNA2431-12	JN892656
Lamiales	Plantaginaceae	Linaria repens	NMW2655	POWNA1721-12	JN891755	JN894757
Lamiales	Plantaginaceae	Linaria repens	NMW2656	POWNA1719-12	JN891753	JN894755
Lamiales	Plantaginaceae	Linaria repens	NMW499	POWNA425-10	JN891797	JN894787
Lamiales	Plantaginaceae	Linaria vulgaris	NMW2657	POWNA1720-12	JN891754	JN894756
Lamiales	Plantaginaceae	Linaria vulgaris	NMW2658	POWNA1729-12	JN891056	JN894762
Lamiales	Plantaginaceae	Linaria vulgaris	NMW500	POWNA426-10	JN892709	JN895437
Lamiales	Plantaginaceae	Littorella uniflora	NMW2534	POWNA1871-12	JN891966	JN894904
Lamiales	Plantaginaceae	Littorella uniflora	NMW2535	POWNA2125-12	JN892324	JN894903
Lamiales	Plantaginaceae	Littorella uniflora	NMW510	POWNA432-10	JN892507	JN895291
Lamiales	Plantaginaceae	Misopates orontium	NMW2664	POWNA2745-12	JN893203	JN894173
Lamiales	Plantaginaceae	Misopates orontium	NMW2665	POWNA2742-12	JN890840	JN894172
Lamiales	Plantaginaceae	Misopates orontium	NMW551	POWNA478-10	JN893438	JN895971
Lamiales	Plantaginaceae	Plantago coronopus	NBGW6029	POWNB155-10	JN892596
Lamiales	Plantaginaceae	Plantago coronopus	NMW2536	POWNA2124-12	JN892323
Lamiales	Plantaginaceae	Plantago coronopus	NMW2537	POWNA2123-12	JN892321
Lamiales	Plantaginaceae	Plantago coronopus	NMW2538	POWNA2121-12	JN891962	JN895151
Lamiales	Plantaginaceae	Plantago coronopus	NMW5117	POWNB041-10	JN891032
Lamiales	Plantaginaceae	Plantago coronopus	NMW6423	POWNA2954-12	JN893495
Lamiales	Plantaginaceae	Plantago lanceolata	NBGW1053	POWNA539-10	JN891817	JN894031
Lamiales	Plantaginaceae	Plantago lanceolata	NMW2539	POWNA1866-12	JN891961
Lamiales	Plantaginaceae	Plantago lanceolata	NMW2540	POWNA2018-12	JN893615	JN895253
Lamiales	Plantaginaceae	Plantago lanceolata	NMW6169	POWNA1186-12	JN890941	JN894153
Lamiales	Plantaginaceae	Plantago major	NBGW1059	POWNA540-10	JN892027	JN894945
Lamiales	Plantaginaceae	Plantago major	NMW2541	POWNA2074-12	JN893616	JN895254
Lamiales	Plantaginaceae	Plantago maritima	NBGW6043	POWNB164-10	JN893559
Lamiales	Plantaginaceae	Plantago maritima	NMW5118	POWNB042-10	JN891025
Lamiales	Plantaginaceae	Plantago media	NBGW7084	POWNA3205-12		JN894813
Lamiales	Plantaginaceae	Plantago media	NMW2546	POWNA2233-12	JN892456	JN896102
Lamiales	Plantaginaceae	Plantago media	NMW2547	POWNA2234-12	JN892457
Lamiales	Plantaginaceae	Plantago media	NMW2548	POWNA2429-12	JN892760	JN896094
Lamiales	Plantaginaceae	Plantago media	NMW5213	POWNB072-10	JN892249
Lamiales	Plantaginaceae	Sibthorpia europaea	NMW2685	POWNA3172-12	JN893789	JN896236
Lamiales	Plantaginaceae	Sibthorpia europaea	NMW2686	POWNA3187-12	JN893826	JN896239
Lamiales	Plantaginaceae	Sibthorpia europaea	NMW834	POWNA677-10	JN891398
Lamiales	Plantaginaceae	Veronica agrestis	NMW2691	POWNA1056-12	JN891832
Lamiales	Plantaginaceae	Veronica agrestis	NMW2692	POWNA1295-12	JN893551	JN893993
Lamiales	Plantaginaceae	Veronica agrestis	NMW934	POWNA798-10	JN891674
Lamiales	Plantaginaceae	Veronica anagallis	NMW2693	POWNA2997-12	JN891825	JN894803
Lamiales	Plantaginaceae	Veronica anagallis	NMW2694	POWNA1781-12	JN891503
Lamiales	Plantaginaceae	Veronica anagallis	NMW2695	POWNA1782-12	JN891842	JN893999
Lamiales	Plantaginaceae	Veronica anagallis	NMW935	POWNA925-10	JN891675	JN894700
Lamiales	Plantaginaceae	Veronica arvensis	NMW2696	POWNA1777-12	JN891837
Lamiales	Plantaginaceae	Veronica arvensis	NMW2697	POWNA3028-12	JN893605	JN893997
Lamiales	Plantaginaceae	Veronica arvensis	NMW6130	POWNA2410-12	JN893082	JN895713
Lamiales	Plantaginaceae	Veronica arvensis	NMW936	POWNA799-10	JN891676	JN894701
Lamiales	Plantaginaceae	Veronica beccabunga	NBGW4045	POWNA800-10	JN891683	JN895063
Lamiales	Plantaginaceae	Veronica beccabunga	NMW2698	POWNA1063-12	JN890743
Lamiales	Plantaginaceae	Veronica beccabunga	NMW2699	POWNA1785-12	JN891845	JN894002
Lamiales	Plantaginaceae	Veronica beccabunga	NMW2700	POWNA1433-12	JN891292	JN894414
Lamiales	Plantaginaceae	Veronica catenata	NMW2701	POWNA1434-12	JN891293	JN894415
Lamiales	Plantaginaceae	Veronica catenata	NMW2702	POWNA1435-12	JN891294
Lamiales	Plantaginaceae	Veronica catenata	NMW933	POWNA801-10	JN891681	JN894706
Lamiales	Plantaginaceae	Veronica chamaedrys	NBGW7251	POWNA1802-12	JN891876	JN894843
Lamiales	Plantaginaceae	Veronica chamaedrys	NMW2703	POWNA1436-12	JN891295	JN894416
Lamiales	Plantaginaceae	Veronica chamaedrys	NMW2704	POWNA1430-12	JN891289
Lamiales	Plantaginaceae	Veronica chamaedrys	NMW6148	POWNA1516-12	JN891436	JN894514
Lamiales	Plantaginaceae	Veronica hederifolia	NMW2705	POWNA1431-12	JN891290	JN894412
Lamiales	Plantaginaceae	Veronica hederifolia	NMW930	POWNA802-10	JN891678	JN894703
Lamiales	Plantaginaceae	Veronica montana	NBGW4031	POWNA803-10	JN890994	JN894194
Lamiales	Plantaginaceae	Veronica montana	NMW2707	POWNA1432-12	JN891291	JN894413
Lamiales	Plantaginaceae	Veronica montana	NMW2708	POWNA1437-12	JN891296
Lamiales	Plantaginaceae	Veronica montana	NMW6307	POWNA2803-12	JN893285	JN895856
Lamiales	Plantaginaceae	Veronica officinalis	NBGW4050	POWNA804-10	JN891392	JN895208
Lamiales	Plantaginaceae	Veronica officinalis	NMW2709	POWNA1438-12	JN891649	JN894417
Lamiales	Plantaginaceae	Veronica officinalis	NMW2710	POWNA1249-12	JN891028
Lamiales	Plantaginaceae	Veronica officinalis	NMW6327	POWNA3117-12	JN893748	JN896188
Lamiales	Plantaginaceae	Veronica scutellata	NMW2711	POWNA1248-12	JN891027	JN894219
Lamiales	Plantaginaceae	Veronica scutellata	NMW2712	POWNA1247-12	JN891026	JN894218
Lamiales	Plantaginaceae	Veronica scutellata	NMW932	POWNA805-10	JN891680	JN894705
Lamiales	Plantaginaceae	Veronica serpyllifolia	NMW2713	POWNA2956-12	JN893497	JN894217
Lamiales	Plantaginaceae	Veronica serpyllifolia	NMW2714	POWNA1246-12	JN891024	JN894216
Lamiales	Plantaginaceae	Veronica serpyllifolia	NMW2715	POWNA1245-12	JN891023	JN894215
Lamiales	Plantaginaceae	Veronica serpyllifolia	NMW5150	POWNB056-10	JN892042	JN894959
Lamiales	Plantaginaceae	Veronica spicata	NMW1012	POWNA806-10	JN891062
Lamiales	Plantaginaceae	Veronica spicata	NMW2717	POWNA1244-12	JN891022
Lamiales	Plantaginaceae	Veronica spicata	NMW2718	POWNA2967-12	JN892244	JN894225
Lamiales	Scrophulariaceae	Limosella aquatica	NMW2651	POWNA1724-12	JN890684	JN894760
Lamiales	Scrophulariaceae	Limosella aquatica	NMW497	POWNA863-10	JN891803
Lamiales	Scrophulariaceae	Limosella australis	NMW2652	POWNA1722-12	JN891756	JN894758
Lamiales	Scrophulariaceae	Scrophularia auriculata	NMW2679	POWNA1446-12	JN891308
Lamiales	Scrophulariaceae	Scrophularia auriculata	NMW2680	POWNA3177-12	JN893714
Lamiales	Scrophulariaceae	Scrophularia auriculata	NMW2681	POWNA2073-12	JN893845
Lamiales	Scrophulariaceae	Scrophularia auriculata	NMW5256	POWNB106-10	JN893187	JN895779
Lamiales	Scrophulariaceae	Scrophularia auriculata	NMW851	POWNA921-10		JN895492
Lamiales	Scrophulariaceae	Scrophularia nodosa	NBGW4015	POWNA665-10	JN891515	JN894575
Lamiales	Scrophulariaceae	Scrophularia nodosa	NMW2682	POWNA962-12		JN896243
Lamiales	Scrophulariaceae	Scrophularia nodosa	NMW2683	POWNA2133-12		JN896242
Lamiales	Scrophulariaceae	Scrophularia nodosa	NMW2684	POWNA3151-12		JN896237
Lamiales	Scrophulariaceae	Scrophularia nodosa	NMW5154	POWNB054-10	JN892046	JN894963
Lamiales	Scrophulariaceae	Verbascum nigrum	NMW2687	POWNA3174-12	JN893706	JN896238
Lamiales	Scrophulariaceae	Verbascum nigrum	NMW2688	POWNA3185-12	JN890646	JN896246
Lamiales	Scrophulariaceae	Verbascum nigrum	NMW953	POWNA795-10	JN893520	JN896027
Lamiales	Scrophulariaceae	Verbascum thapsus	NMW2689	POWNA3184-12	JN893726	JN896245
Lamiales	Scrophulariaceae	Verbascum thapsus	NMW2690	POWNA3002-12	JN893571	JN893995
Lamiales	Scrophulariaceae	Verbascum thapsus	NMW946	POWNA796-10	JN893755	JN896194
Lamiales	Verbenaceae	Verbena officinalis	NMW2532	POWNA2842-12	JN892331	JN894906
Lamiales	Verbenaceae	Verbena officinalis	NMW2533	POWNA1872-12	JN891562
Lamiales	Verbenaceae	Verbena officinalis	NMW6372	POWNA1320-12	JN891140	JN894308
Lamiales	Verbenaceae	Verbena officinalis	NMW945	POWNA797-10	JN893754	JN896193
Liliales	Colchicaceae	Colchicum autumnale	NBGW7165	POWNB182-10	JN892764	JN895471
Liliales	Colchicaceae	Colchicum autumnale	NMW3802	POWNA1878-12	JN891972
Liliales	Liliaceae	Gagea bohemica	NMW923	POWNA306-10	JN891892	JN894849
Liliales	Liliaceae	Gagea lutea	NBGW7202	POWNA1323-12	JN891143
Liliales	Liliaceae	Gagea lutea	NBGW7203	POWNA1322-12	JN891142
Liliales	Liliaceae	Gagea lutea	NBGW7204	POWNA1325-12	JN891145
Liliales	Melianthiaceae	Paris quadrifolia	NMW3820	POWNA2178-12	JN891828	JN895205
Liliales	Melianthiaceae	Paris quadrifolia	NMW609	POWNA516-10	JN893513	JN896021
Malpighiales	Elatinaceae	Elatine hexandra	NMW276	POWNA230-10	JN892239
Malpighiales	Elatinaceae	Elatine hexandra	NMW3706	POWNA2461-12	JN892335
Malpighiales	Elatinaceae	Elatine hexandra	NMW3707	POWNA2454-12	JN892810
Malpighiales	Elatinaceae	Elatine hydropiper	NMW3708	POWNA1680-12	JN891703
[truncated: 1,379 more rows]
